# Supplementary material for: 2-[1-(4-Ethoxy­phen­yl)-2-oxo-4-styryl­azetidin-3-yl]isoindoline-1,3-dione
Source: Acta Crystallogr Sect E Struct Rep Online. 2008 Apr 26;64(Pt 5):o924. doi: 10.1107/S1600536808011586 (PMC2961093; doi:10.1107/S1600536808011586)
Supplement: Supplementary file 1 [file e-64-0o924-sup1.cif]

##############################################################################
###                                                                        ###
###        Electronic paper (Acta Crystallographica Section E)             ###
###                                                                        ###
##############################################################################
#                                                                            #
# This CIF contains the data in a paper accepted for publication in Acta     #
# Crystallographica Section E. It conforms to the requirements of Notes      #
# for Authors for Section E, and has been peer reviewed under the auspices   #
# of the IUCr Commission on Journals.                                        #
#                                                                            #
# Full details of the Crystallographic Information File format               #
# are given in the paper "The Crystallographic Information File (CIF):       #
# a New Standard Archive File for Crystallography" by S. R. Hall, F. H.      #
# Allen and I. D. Brown [Acta Cryst. (1991), A47, 655-685].                  #
#                                                                            #
# The current version of the core CIF dictionary is obtainable from          #
# ftp://ftp.iucr.org/pub/cif_core.dic. The current version number is 2.4.    #
#                                                                            #
# Software is freely available for graphical display of the structure(s) in  #
# this CIF.  For information consult the CIF home page http://www.iucr.org/  #
# cif/home.html                                                              #
#                                                                            #
# This file may be used for bona fide research purposes within the           #
# scientific community so long as proper attribution is given to the journal # 
# article from which it was obtained.                                        #
#                                                                            #
##############################################################################
                                             
data_global
_audit_creation_method     'PLATON <TABLE ACC> option'
_journal_date_recd_electronic     2008-04-04
_journal_date_accepted     2008-04-22
_journal_name_full     'Acta Crystallographica, Section E'
_journal_year     2008
_journal_volume     64
_journal_issue      5
_journal_page_first     o924
_journal_page_last     o924
_journal_paper_category     QO
_journal_coeditor_code     HB2715
_publ_contact_author_name
; Dr. Mehmet Akkurt
;
_publ_contact_author_address
; Department of Physics
  Faculty of Arts and Sciences
  Erciyes University
  38039 Kayseri
  Turkey
;
_publ_contact_author_email     akkurt@erciyes.edu.tr
_publ_contact_author_fax     '+90-352-4374933'
_publ_contact_author_phone     '+90-352-4374901 ext. 33106'
_publ_section_title
;
2-[1-(4-Ethoxyphenyl)-2-oxo-4-styrylazetidin-3-yl]isoindoline-1,3-dione
;
loop_
    _publ_author_name
    _publ_author_address
    'Mehmet Akkurt'
; Department of Physics
  Faculty of Arts and Sciences
  Erciyes University
  38039 Kayseri
  Turkey
;
    'Selvi Karaca'
; Department of Physics
  Faculty of Arts and Sciences
  Erciyes University
  38039 Kayseri
  Turkey
;
    'Ali Asghar Jarrahpour'
;
  Department of Chemistry
  College of Sciences
  Shiraz University
  71454 Shiraz
  Iran
;
    ' Maaroof Zarei'
;
  Department of Chemistry
  College of Sciences
  Shiraz University
  71454 Shiraz
  Iran
;
    'Orhan B\"uy\"ukg\"ung\"or'
;
   Department of Physics
   Faculty of Arts and Sciences
   Ondokuz May\?is University
   55139 Samsun
   Turkey
;
data_I
_chemical_name_systematic
;
2-[1-(4-Ethoxyphenyl)-2-oxo-4-styrylazetidin-3-yl]isoindoline-1,3-dione
;
_chemical_name_common     ?
_chemical_formula_moiety     'C27 H22 N2 O4'
_chemical_formula_sum     'C27 H22 N2 O4'
_chemical_formula_structural     ?
_chemical_formula_iupac     'C27 H22 N2 O4'
_chemical_formula_weight     438.47
_chemical_melting_point     ?
_symmetry_cell_setting     monoclinic
_symmetry_space_group_name_H-M     'C 2/c'
_symmetry_space_group_name_Hall     '-C 2yc'
loop_
    _symmetry_equiv_pos_site_id
    _symmetry_equiv_pos_as_xyz
    1 x,y,z
    2 -x,y,1/2-z
    3 -x,-y,-z
    4 x,-y,1/2+z
    5 1/2+x,1/2+y,z
    6 1/2-x,1/2+y,1/2-z
    7 1/2-x,1/2-y,-z
    8 1/2+x,1/2-y,1/2+z
_cell_length_a     33.7560(17)
_cell_length_b     7.0403(2)
_cell_length_c     31.0482(17)
_cell_angle_alpha     90
_cell_angle_beta     140.454(3)
_cell_angle_gamma     90
_cell_volume     4698.0(5)
_cell_formula_units_Z     8
_cell_measurement_reflns_used     19454
_cell_measurement_theta_min     1.28
_cell_measurement_theta_max     27.30
_cell_measurement_temperature     293(2)
_cell_special_details
;
;
_exptl_crystal_description     'prism'
_exptl_crystal_colour     'colourless'
_exptl_crystal_size_max     0.530
_exptl_crystal_size_mid     0.450
_exptl_crystal_size_min     0.140
_exptl_crystal_size_rad     ?
_exptl_crystal_density_diffrn     1.240
_exptl_crystal_density_meas     ?
_exptl_crystal_density_method     'Not Measured'
_exptl_crystal_F_000     1840
_exptl_absorpt_coefficient_mu     0.084
_exptl_absorpt_correction_type     'none'
_exptl_absorpt_process_details     ?
_exptl_absorpt_correction_T_min     .
_exptl_absorpt_correction_T_max     .
_exptl_special_details
;
;
_diffrn_ambient_temperature     293(2)
_diffrn_radiation_type     'Mo K\a'
_diffrn_radiation_wavelength     0.71073
_diffrn_radiation_monochromator     'plane graphite'
_diffrn_measurement_device_type     'Stoe IPDS-2'
_diffrn_measurement_device     '2-circle goniometer'
_diffrn_measurement_method     \w
_diffrn_detector_area_resol_mean     6.67
_diffrn_reflns_number     22562
_diffrn_reflns_av_R_equivalents     0.0521
_diffrn_reflns_av_sigmaI/netI     0.0375
_diffrn_reflns_theta_min     1.35
_diffrn_reflns_theta_max     26.76
_diffrn_reflns_theta_full     26.76
_diffrn_measured_fraction_theta_max     0.988
_diffrn_measured_fraction_theta_full     0.988
_diffrn_reflns_limit_h_min     -42
_diffrn_reflns_limit_h_max     42
_diffrn_reflns_limit_k_min     -8
_diffrn_reflns_limit_k_max     8
_diffrn_reflns_limit_l_min     -39
_diffrn_reflns_limit_l_max     39
_diffrn_reflns_reduction_process
;
;
_diffrn_standards_number     0
_diffrn_standards_interval_count     .
_diffrn_standards_interval_time     .
_diffrn_standards_decay_%     ?
_refine_special_details
;
Refinement on <i>F</i>^2^ for ALL reflections except those flagged by the user
for potential systematic errors. Weighted <i>R</i>-factors <i>wR</i> and all
goodnesses of fit <i>S</i> are based on <i>F</i>^2^, conventional
<i>R</i>-factors <i>R</i> are based on <i>F</i>, with <i>F</i> set to zero for
negative <i>F</i>^2^. The observed criterion of <i>F</i>^2^ > \s(<i>F</i>^2^)
is used only for calculating -<i>R</i>-factor-obs <i>etc</i>. and is not
relevant to the choice of reflections for refinement. <i>R</i>-factors based
on <i>F</i>^2^ are statistically about twice as large as those based on
<i>F</i>, and <i>R</i>-factors based on ALL data will be even larger.
;
_reflns_number_total     4934
_reflns_number_gt     3071
_reflns_threshold_expression     I>2\s(I)
_refine_ls_structure_factor_coef     Fsqd
_refine_ls_matrix_type     full
_refine_ls_R_factor_all     0.0799
_refine_ls_R_factor_gt     0.0416
_refine_ls_wR_factor_gt     0.0863
_refine_ls_wR_factor_ref     0.0991
_refine_ls_goodness_of_fit_ref     0.965
_refine_ls_restrained_S_all     0.965
_refine_ls_number_reflns     4934
_refine_ls_number_parameters     299
_refine_ls_number_restraints     0
_refine_ls_number_constraints     ?
_refine_ls_hydrogen_treatment     constr
_refine_ls_weighting_scheme     'calc'
_refine_ls_weighting_details
                   'calc w=1/[\s^2^(Fo^2^)+(0.05P)^2^] where P=(Fo^2^+2Fc^2^)/3'
_atom_sites_solution_hydrogens     geom
_atom_sites_solution_primary     direct
_atom_sites_solution_secondary     difmap
_refine_ls_shift/su_max     0.000
_refine_ls_shift/su_mean     0.000
_refine_diff_density_max     0.171
_refine_diff_density_min     -0.107
_refine_ls_extinction_method     'SHELXL97 (Sheldrick, 2008)'
_refine_ls_extinction_coef     0.0032(2)
_refine_ls_extinction_expression
                                    'Fc*=kFc[1+0.001xFc^2^\l^3^/sin(2\q)]^-1/4^'
loop_
    _atom_type_symbol
    _atom_type_description
    _atom_type_scat_dispersion_real
    _atom_type_scat_dispersion_imag
    _atom_type_scat_source
    O O 0.0106 0.0060 'International Tables Vol C Tables 4.2.6.8 and 6.1.1.4'
    N N 0.0061 0.0033 'International Tables Vol C Tables 4.2.6.8 and 6.1.1.4'
    H H 0.0000 0.0000 'International Tables Vol C Tables 4.2.6.8 and 6.1.1.4'
    C C 0.0033 0.0016 'International Tables Vol C Tables 4.2.6.8 and 6.1.1.4'
_computing_data_collection     'X-AREA (Stoe & Cie, 2002)'
_computing_cell_refinement     'X-AREA (Stoe & Cie, 2002)'
_computing_data_reduction     'X-RED32 (Stoe & Cie, 2002)'
_computing_structure_solution     'SIR97 (Altomare <i>et al.</i>,  1999)'
_computing_structure_refinement     'SHELXL97 (Sheldrick, 2008)'
_computing_molecular_graphics     'ORTEP-3 (Farrugia, 1997)'
_computing_publication_material     'WinGX (Farrugia, 1999)'
loop_
    _atom_site_type_symbol
    _atom_site_label
    _atom_site_fract_x
    _atom_site_fract_y
    _atom_site_fract_z
    _atom_site_U_iso_or_equiv
    _atom_site_thermal_displace_type
    _atom_site_calc_flag
    _atom_site_refinement_flags
    _atom_site_occupancy
    O O1 0.52753(6) 0.55052(15) 0.57556(7) 0.0765(5) Uani . . 1.000
    O O2 0.54065(6) 1.14698(16) 0.64241(7) 0.0887(5) Uani . . 1.000
    O O3 0.67821(7) 0.6142(2) 0.70712(8) 0.1034(6) Uani . . 1.000
    O O4 0.74347(5) -0.13874(15) 0.89253(6) 0.0729(4) Uani . . 1.000
    N N1 0.54930(5) 0.83949(16) 0.62525(6) 0.0555(4) Uani . . 1.000
    N N2 0.64313(6) 0.53412(18) 0.74672(7) 0.0617(4) Uani . . 1.000
    C C1 0.51510(7) 0.7165(2) 0.57070(8) 0.0562(5) Uani . . 1.000
    C C2 0.46331(7) 0.8305(2) 0.50943(8) 0.0554(5) Uani . . 1.000
    C C3 0.41750(8) 0.7826(3) 0.44180(9) 0.0708(6) Uani . . 1.000
    C C4 0.37641(8) 0.9267(3) 0.39554(10) 0.0814(8) Uani . . 1.000
    C C5 0.38151(9) 1.1085(3) 0.41602(11) 0.0795(8) Uani . . 1.000
    C C6 0.42714(8) 1.1549(2) 0.48327(10) 0.0714(7) Uani . . 1.000
    C C7 0.46791(7) 1.0133(2) 0.52986(8) 0.0566(5) Uani . . 1.000
    C C8 0.52172(7) 1.0197(2) 0.60414(9) 0.0598(5) Uani . . 1.000
    C C9 0.60433(7) 0.7905(2) 0.69508(8) 0.0641(5) Uani . . 1.000
    C C10 0.64799(8) 0.6362(3) 0.71402(9) 0.0719(6) Uani . . 1.000
    C C11 0.59771(7) 0.6599(2) 0.72999(8) 0.0597(5) Uani . . 1.000
    C C12 0.67075(7) 0.3647(2) 0.78458(8) 0.0567(5) Uani . . 1.000
    C C13 0.71296(7) 0.2662(2) 0.79469(8) 0.0597(5) Uani . . 1.000
    C C14 0.73897(7) 0.0980(2) 0.83145(8) 0.0601(5) Uani . . 1.000
    C C15 0.72250(7) 0.0284(2) 0.85749(8) 0.0580(5) Uani . . 1.000
    C C16 0.68038(7) 0.1281(2) 0.84731(9) 0.0639(6) Uani . . 1.000
    C C17 0.65484(7) 0.2938(2) 0.81140(8) 0.0640(6) Uani . . 1.000
    C C18 0.79389(8) -0.2335(3) 0.91444(10) 0.0753(7) Uani . . 1.000
    C C19 0.81168(9) -0.3978(3) 0.95687(10) 0.0799(7) Uani . . 1.000
    C C20 0.53523(7) 0.5771(2) 0.68565(8) 0.0564(5) Uani . . 1.000
    C C21 0.49520(7) 0.6482(2) 0.67920(9) 0.0672(6) Uani . . 1.000
    C C22 0.43110(8) 0.5844(2) 0.63340(9) 0.0655(6) Uani . . 1.000
    C C23 0.40642(9) 0.4242(3) 0.59366(12) 0.0936(8) Uani . . 1.000
    C C24 0.34510(11) 0.3722(3) 0.54989(13) 0.1084(10) Uani . . 1.000
    C C25 0.30869(9) 0.4779(3) 0.54607(12) 0.0919(8) Uani . . 1.000
    C C26 0.33206(9) 0.6339(3) 0.58488(10) 0.0815(7) Uani . . 1.000
    C C27 0.39250(8) 0.6879(3) 0.62798(9) 0.0726(6) Uani . . 1.000
    H H3 0.41420 0.66050 0.42780 0.0850 Uiso calc R 1.000
    H H4 0.34460 0.89950 0.34950 0.0980 Uiso calc R 1.000
    H H5 0.35350 1.20120 0.38360 0.0950 Uiso calc R 1.000
    H H6 0.43060 1.27740 0.49710 0.0860 Uiso calc R 1.000
    H H9 0.62800 0.90510 0.72220 0.0770 Uiso calc R 1.000
    H H11 0.61500 0.71940 0.77040 0.0720 Uiso calc R 1.000
    H H13 0.72390 0.31270 0.77680 0.0720 Uiso calc R 1.000
    H H14 0.76750 0.03250 0.83850 0.0720 Uiso calc R 1.000
    H H16 0.66940 0.08180 0.86510 0.0770 Uiso calc R 1.000
    H H17 0.62660 0.35940 0.80490 0.0770 Uiso calc R 1.000
    H H18A 0.82890 -0.14760 0.94060 0.0900 Uiso calc R 1.000
    H H18B 0.78150 -0.27720 0.87570 0.0900 Uiso calc R 1.000
    H H19A 0.77670 -0.48160 0.93060 0.0960 Uiso calc R 1.000
    H H19B 0.82430 -0.35290 0.99530 0.0960 Uiso calc R 1.000
    H H19C 0.84560 -0.46500 0.97210 0.0960 Uiso calc R 1.000
    H H20 0.52400 0.46840 0.66110 0.0680 Uiso calc R 1.000
    H H21 0.50880 0.75120 0.70680 0.0810 Uiso calc R 1.000
    H H23 0.43100 0.35050 0.59620 0.1120 Uiso calc R 1.000
    H H24 0.32880 0.26450 0.52300 0.1300 Uiso calc R 1.000
    H H25 0.26760 0.44230 0.51660 0.1100 Uiso calc R 1.000
    H H26 0.30720 0.70510 0.58250 0.0980 Uiso calc R 1.000
    H H27 0.40790 0.79670 0.65410 0.0870 Uiso calc R 1.000
loop_
    _atom_site_aniso_label
    _atom_site_aniso_U_11
    _atom_site_aniso_U_22
    _atom_site_aniso_U_33
    _atom_site_aniso_U_12
    _atom_site_aniso_U_13
    _atom_site_aniso_U_23
    O1 0.0929(9) 0.0524(6) 0.0847(9) 0.0128(6) 0.0686(8) 0.0056(6)
    O2 0.0932(9) 0.0554(6) 0.0838(9) 0.0000(6) 0.0594(8) -0.0081(7)
    O3 0.0824(9) 0.1325(11) 0.1212(12) 0.0437(8) 0.0853(10) 0.0642(9)
    O4 0.0679(7) 0.0707(7) 0.0925(9) 0.0208(6) 0.0651(7) 0.0242(6)
    N1 0.0501(7) 0.0471(6) 0.0569(8) 0.0026(5) 0.0380(7) 0.0046(6)
    N2 0.0499(7) 0.0691(8) 0.0602(8) 0.0122(6) 0.0409(7) 0.0166(7)
    C1 0.0574(9) 0.0528(8) 0.0646(10) 0.0019(7) 0.0487(9) 0.0029(8)
    C2 0.0488(8) 0.0622(9) 0.0601(10) 0.0012(7) 0.0433(8) 0.0039(8)
    C3 0.0620(10) 0.0890(11) 0.0675(12) -0.0043(9) 0.0515(10) -0.0026(10)
    C4 0.0527(10) 0.1283(17) 0.0578(11) 0.0072(11) 0.0412(10) 0.0174(11)
    C5 0.0597(11) 0.0968(14) 0.0827(15) 0.0211(10) 0.0551(12) 0.0319(11)
    C6 0.0641(10) 0.0658(10) 0.0866(14) 0.0161(8) 0.0587(11) 0.0234(9)
    C7 0.0491(8) 0.0547(8) 0.0671(10) 0.0053(7) 0.0451(9) 0.0103(7)
    C8 0.0593(9) 0.0477(8) 0.0698(11) -0.0010(7) 0.0491(10) 0.0023(8)
    C9 0.0488(8) 0.0616(9) 0.0589(10) -0.0025(7) 0.0355(8) 0.0039(8)
    C10 0.0504(9) 0.0870(12) 0.0687(11) 0.0113(8) 0.0434(9) 0.0225(9)
    C11 0.0522(8) 0.0608(8) 0.0548(9) 0.0044(7) 0.0383(8) 0.0025(7)
    C12 0.0421(7) 0.0642(9) 0.0496(9) 0.0026(7) 0.0316(7) 0.0061(7)
    C13 0.0462(8) 0.0729(9) 0.0568(9) 0.0006(7) 0.0389(8) 0.0050(8)
    C14 0.0456(8) 0.0676(9) 0.0649(10) 0.0045(7) 0.0420(8) 0.0050(8)
    C15 0.0477(8) 0.0627(9) 0.0574(10) 0.0050(7) 0.0389(8) 0.0057(7)
    C16 0.0607(9) 0.0717(10) 0.0670(11) 0.0111(8) 0.0513(9) 0.0141(8)
    C17 0.0562(9) 0.0744(10) 0.0639(10) 0.0152(8) 0.0470(9) 0.0130(8)
    C18 0.0659(10) 0.0775(11) 0.0890(13) 0.0206(9) 0.0614(11) 0.0174(10)
    C19 0.0763(12) 0.0824(11) 0.0857(13) 0.0266(9) 0.0637(12) 0.0206(10)
    C20 0.0555(9) 0.0539(8) 0.0560(9) 0.0039(7) 0.0420(8) 0.0030(7)
    C21 0.0574(9) 0.0721(10) 0.0643(11) -0.0014(8) 0.0449(9) -0.0129(8)
    C22 0.0579(9) 0.0755(10) 0.0638(10) -0.0002(8) 0.0471(9) -0.0060(8)
    C23 0.0762(13) 0.0912(13) 0.1146(17) -0.0156(10) 0.0739(14) -0.0352(12)
    C24 0.0876(15) 0.1084(16) 0.124(2) -0.0347(13) 0.0802(16) -0.0474(14)
    C25 0.0647(11) 0.1170(16) 0.0931(15) -0.0159(12) 0.0606(12) -0.0111(13)
    C26 0.0662(11) 0.1067(14) 0.0831(13) 0.0048(11) 0.0606(11) 0.0017(12)
    C27 0.0659(11) 0.0863(11) 0.0715(11) 0.0024(9) 0.0545(10) -0.0063(9)
_geom_special_details
;
Bond distances, angles <i>etc</i>. have been calculated using the rounded
fractional coordinates. All su's are estimated from the variances of the
(full) variance-covariance matrix. The cell e.s.d.'s are taken into account in
the estimation of distances, angles and torsion angles
;
loop_
    _geom_bond_atom_site_label_1
    _geom_bond_atom_site_label_2
    _geom_bond_site_symmetry_1
    _geom_bond_site_symmetry_2
    _geom_bond_distance
    _geom_bond_publ_flag
    O1 C1 . . 1.211(2) no
    O2 C8 . . 1.205(2) no
    O3 C10 . . 1.203(5) no
    O4 C15 . . 1.3717(18) no
    O4 C18 . . 1.421(4) no
    N1 C1 . . 1.3913(19) no
    N1 C8 . . 1.402(2) no
    N1 C9 . . 1.435(2) no
    N2 C10 . . 1.353(3) no
    N2 C11 . . 1.475(3) no
    N2 C12 . . 1.408(2) no
    C1 C2 . . 1.480(2) no
    C2 C3 . . 1.381(2) no
    C2 C7 . . 1.390(2) no
    C3 C4 . . 1.394(3) no
    C4 C5 . . 1.380(3) no
    C5 C6 . . 1.371(3) no
    C6 C7 . . 1.382(2) no
    C7 C8 . . 1.470(2) no
    C9 C10 . . 1.537(4) no
    C9 C11 . . 1.563(3) no
    C11 C20 . . 1.485(3) no
    C12 C13 . . 1.386(4) no
    C12 C17 . . 1.386(4) no
    C13 C14 . . 1.389(2) no
    C14 C15 . . 1.377(4) no
    C15 C16 . . 1.386(4) no
    C16 C17 . . 1.366(2) no
    C18 C19 . . 1.488(3) no
    C20 C21 . . 1.304(4) no
    C21 C22 . . 1.470(4) no
    C22 C23 . . 1.380(3) no
    C22 C27 . . 1.385(4) no
    C23 C24 . . 1.388(5) no
    C24 C25 . . 1.362(6) no
    C25 C26 . . 1.347(3) no
    C26 C27 . . 1.374(4) no
    C3 H3 . . 0.9300 no
    C4 H4 . . 0.9300 no
    C5 H5 . . 0.9300 no
    C6 H6 . . 0.9300 no
    C9 H9 . . 0.9800 no
    C11 H11 . . 0.9800 no
    C13 H13 . . 0.9300 no
    C14 H14 . . 0.9300 no
    C16 H16 . . 0.9300 no
    C17 H17 . . 0.9300 no
    C18 H18A . . 0.9700 no
    C18 H18B . . 0.9700 no
    C19 H19A . . 0.9600 no
    C19 H19B . . 0.9600 no
    C19 H19C . . 0.9600 no
    C20 H20 . . 0.9300 no
    C21 H21 . . 0.9300 no
    C23 H23 . . 0.9300 no
    C24 H24 . . 0.9300 no
    C25 H25 . . 0.9300 no
    C26 H26 . . 0.9300 no
    C27 H27 . . 0.9300 no
loop_
    _geom_angle_atom_site_label_1
    _geom_angle_atom_site_label_2
    _geom_angle_atom_site_label_3
    _geom_angle_site_symmetry_1
    _geom_angle_site_symmetry_2
    _geom_angle_site_symmetry_3
    _geom_angle
    _geom_angle_publ_flag
    C15 O4 C18 . . . 118.5(2) no
    C1 N1 C8 . . . 111.45(13) no
    C1 N1 C9 . . . 125.59(13) no
    C8 N1 C9 . . . 122.91(13) no
    C10 N2 C11 . . . 96.40(17) no
    C10 N2 C12 . . . 133.7(3) no
    C11 N2 C12 . . . 129.9(2) no
    O1 C1 N1 . . . 124.49(15) no
    O1 C1 C2 . . . 129.48(15) no
    N1 C1 C2 . . . 106.03(13) no
    C1 C2 C3 . . . 130.54(16) no
    C1 C2 C7 . . . 108.06(14) no
    C3 C2 C7 . . . 121.35(16) no
    C2 C3 C4 . . . 116.54(19) no
    C3 C4 C5 . . . 121.93(19) no
    C4 C5 C6 . . . 121.16(19) no
    C5 C6 C7 . . . 117.70(16) no
    C2 C7 C6 . . . 121.31(15) no
    C2 C7 C8 . . . 108.22(14) no
    C6 C7 C8 . . . 130.44(15) no
    O2 C8 N1 . . . 123.78(16) no
    O2 C8 C7 . . . 130.10(16) no
    N1 C8 C7 . . . 106.12(13) no
    N1 C9 C10 . . . 119.36(17) no
    N1 C9 C11 . . . 118.6(2) no
    C10 C9 C11 . . . 85.79(16) no
    O3 C10 N2 . . . 132.5(2) no
    O3 C10 C9 . . . 135.9(2) no
    N2 C10 C9 . . . 91.6(2) no
    N2 C11 C9 . . . 86.09(19) no
    N2 C11 C20 . . . 115.99(14) no
    C9 C11 C20 . . . 116.63(14) no
    N2 C12 C13 . . . 121.1(2) no
    N2 C12 C17 . . . 119.5(2) no
    C13 C12 C17 . . . 119.40(16) no
    C12 C13 C14 . . . 120.1(2) no
    C13 C14 C15 . . . 120.0(2) no
    O4 C15 C14 . . . 125.2(2) no
    O4 C15 C16 . . . 115.3(2) no
    C14 C15 C16 . . . 119.57(16) no
    C15 C16 C17 . . . 120.6(3) no
    C12 C17 C16 . . . 120.3(3) no
    O4 C18 C19 . . . 107.8(3) no
    C11 C20 C21 . . . 123.68(16) no
    C20 C21 C22 . . . 127.56(17) no
    C21 C22 C23 . . . 122.6(3) no
    C21 C22 C27 . . . 120.12(16) no
    C23 C22 C27 . . . 117.3(3) no
    C22 C23 C24 . . . 120.5(3) no
    C23 C24 C25 . . . 120.4(2) no
    C24 C25 C26 . . . 120.1(3) no
    C25 C26 C27 . . . 120.2(3) no
    C22 C27 C26 . . . 121.6(2) no
    C2 C3 H3 . . . 122.00 no
    C4 C3 H3 . . . 122.00 no
    C3 C4 H4 . . . 119.00 no
    C5 C4 H4 . . . 119.00 no
    C4 C5 H5 . . . 119.00 no
    C6 C5 H5 . . . 119.00 no
    C5 C6 H6 . . . 121.00 no
    C7 C6 H6 . . . 121.00 no
    N1 C9 H9 . . . 110.00 no
    C10 C9 H9 . . . 110.00 no
    C11 C9 H9 . . . 110.00 no
    N2 C11 H11 . . . 112.00 no
    C9 C11 H11 . . . 112.00 no
    C20 C11 H11 . . . 112.00 no
    C12 C13 H13 . . . 120.00 no
    C14 C13 H13 . . . 120.00 no
    C13 C14 H14 . . . 120.00 no
    C15 C14 H14 . . . 120.00 no
    C15 C16 H16 . . . 120.00 no
    C17 C16 H16 . . . 120.00 no
    C12 C17 H17 . . . 120.00 no
    C16 C17 H17 . . . 120.00 no
    O4 C18 H18A . . . 110.00 no
    O4 C18 H18B . . . 110.00 no
    C19 C18 H18A . . . 110.00 no
    C19 C18 H18B . . . 110.00 no
    H18A C18 H18B . . . 109.00 no
    C18 C19 H19A . . . 109.00 no
    C18 C19 H19B . . . 110.00 no
    C18 C19 H19C . . . 109.00 no
    H19A C19 H19B . . . 110.00 no
    H19A C19 H19C . . . 109.00 no
    H19B C19 H19C . . . 109.00 no
    C11 C20 H20 . . . 118.00 no
    C21 C20 H20 . . . 118.00 no
    C20 C21 H21 . . . 116.00 no
    C22 C21 H21 . . . 116.00 no
    C22 C23 H23 . . . 120.00 no
    C24 C23 H23 . . . 120.00 no
    C23 C24 H24 . . . 120.00 no
    C25 C24 H24 . . . 120.00 no
    C24 C25 H25 . . . 120.00 no
    C26 C25 H25 . . . 120.00 no
    C25 C26 H26 . . . 120.00 no
    C27 C26 H26 . . . 120.00 no
    C22 C27 H27 . . . 119.00 no
    C26 C27 H27 . . . 119.00 no
loop_
    _geom_torsion_atom_site_label_1
    _geom_torsion_atom_site_label_2
    _geom_torsion_atom_site_label_3
    _geom_torsion_atom_site_label_4
    _geom_torsion_site_symmetry_1
    _geom_torsion_site_symmetry_2
    _geom_torsion_site_symmetry_3
    _geom_torsion_site_symmetry_4
    _geom_torsion
    _geom_torsion_publ_flag
    C18 O4 C15 C16 . . . . -170.02(15) no
    C18 O4 C15 C14 . . . . 11.6(2) no
    C15 O4 C18 C19 . . . . 174.18(14) no
    C9 N1 C1 C2 . . . . -179.5(2) no
    C9 N1 C1 O1 . . . . 0.5(5) no
    C1 N1 C9 C10 . . . . 30.8(4) no
    C8 N1 C9 C10 . . . . -152.3(2) no
    C8 N1 C1 C2 . . . . 3.2(3) no
    C1 N1 C8 O2 . . . . 175.4(3) no
    C9 N1 C8 O2 . . . . -1.9(5) no
    C1 N1 C8 C7 . . . . -3.8(3) no
    C9 N1 C8 C7 . . . . 178.9(2) no
    C8 N1 C1 O1 . . . . -176.8(3) no
    C8 N1 C9 C11 . . . . 105.6(2) no
    C1 N1 C9 C11 . . . . -71.3(3) no
    C10 N2 C12 C17 . . . . -179.02(18) no
    C11 N2 C12 C17 . . . . 0.9(3) no
    C12 N2 C11 C9 . . . . 176.79(16) no
    C10 N2 C12 C13 . . . . 0.1(3) no
    C11 N2 C12 C13 . . . . -179.98(15) no
    C12 N2 C10 O3 . . . . -0.4(4) no
    C12 N2 C11 C20 . . . . -65.4(2) no
    C10 N2 C11 C20 . . . . 114.56(19) no
    C10 N2 C11 C9 . . . . -3.25(13) no
    C11 N2 C10 O3 . . . . 179.7(2) no
    C11 N2 C10 C9 . . . . 3.30(14) no
    C12 N2 C10 C9 . . . . -176.74(17) no
    N1 C1 C2 C7 . . . . -1.4(3) no
    N1 C1 C2 C3 . . . . 176.2(3) no
    O1 C1 C2 C7 . . . . 178.6(3) no
    O1 C1 C2 C3 . . . . -3.8(6) no
    C3 C2 C7 C6 . . . . -0.6(5) no
    C1 C2 C3 C4 . . . . -177.3(3) no
    C7 C2 C3 C4 . . . . -0.1(5) no
    C3 C2 C7 C8 . . . . -178.7(3) no
    C1 C2 C7 C8 . . . . -0.9(3) no
    C1 C2 C7 C6 . . . . 177.2(3) no
    C2 C3 C4 C5 . . . . 0.7(5) no
    C3 C4 C5 C6 . . . . -0.7(6) no
    C4 C5 C6 C7 . . . . 0.1(5) no
    C5 C6 C7 C8 . . . . 178.3(3) no
    C5 C6 C7 C2 . . . . 0.6(5) no
    C6 C7 C8 N1 . . . . -175.1(3) no
    C2 C7 C8 N1 . . . . 2.8(3) no
    C6 C7 C8 O2 . . . . 5.8(6) no
    C2 C7 C8 O2 . . . . -176.3(3) no
    C10 C9 C11 C20 . . . . -114.35(19) no
    N1 C9 C10 O3 . . . . 60.1(3) no
    N1 C9 C11 C20 . . . . 7.0(3) no
    C11 C9 C10 O3 . . . . -179.3(2) no
    N1 C9 C11 N2 . . . . 124.16(17) no
    C10 C9 C11 N2 . . . . 2.85(12) no
    N1 C9 C10 N2 . . . . -123.7(2) no
    C11 C9 C10 N2 . . . . -3.10(13) no
    C9 C11 C20 C21 . . . . -98.1(3) no
    N2 C11 C20 C21 . . . . 162.74(18) no
    C13 C12 C17 C16 . . . . -0.2(2) no
    N2 C12 C13 C14 . . . . -179.13(15) no
    N2 C12 C17 C16 . . . . 178.93(15) no
    C17 C12 C13 C14 . . . . 0.0(2) no
    C12 C13 C14 C15 . . . . 0.4(2) no
    C13 C14 C15 C16 . . . . -0.6(2) no
    C13 C14 C15 O4 . . . . 177.73(15) no
    C14 C15 C16 C17 . . . . 0.4(3) no
    O4 C15 C16 C17 . . . . -178.09(15) no
    C15 C16 C17 C12 . . . . 0.0(3) no
    C11 C20 C21 C22 . . . . 175.49(18) no
    C20 C21 C22 C23 . . . . 5.4(3) no
    C20 C21 C22 C27 . . . . -173.5(2) no
    C21 C22 C23 C24 . . . . -178.4(2) no
    C27 C22 C23 C24 . . . . 0.6(4) no
    C21 C22 C27 C26 . . . . 179.0(2) no
    C23 C22 C27 C26 . . . . 0.0(3) no
    C22 C23 C24 C25 . . . . -0.6(4) no
    C23 C24 C25 C26 . . . . 0.0(4) no
    C24 C25 C26 C27 . . . . 0.6(4) no
    C25 C26 C27 C22 . . . . -0.6(4) no
loop_
    _geom_hbond_atom_site_label_D
    _geom_hbond_atom_site_label_H
    _geom_hbond_atom_site_label_A
    _geom_hbond_site_symmetry_A
    _geom_hbond_distance_DH
    _geom_hbond_distance_HA
    _geom_hbond_distance_DA
    _geom_hbond_angle_DHA
    _geom_hbond_publ_flag
    C3 H3 O1 3_666 0.93 2.53 3.283(3) 138 yes
    C5 H5 O3 3_676 0.93 2.47 3.257(3) 142 yes
    C13 H13 O3 . 0.93 2.53 3.139(2) 123 yes
    C20 H20 O2 1_545 0.93 2.51 3.374(2) 156 yes
    C9 H9 C~g~1 1_565 0.98 2.84 3.7938(16) 166 yes
    C19 H19C C~g~2 8_555 0.96 2.82 3.633(4) 143 yes
