# Supplementary material for: 2-[1-(4-Ethoxy­phen­yl)-2-oxo-4-styryl­azetidin-3-yl]isoindoline-1,3-dione
Source: Acta Crystallogr Sect E Struct Rep Online. 2008 Apr 26;64(Pt 5):o924. doi: 10.1107/S1600536808011586 (PMC2961093; doi:10.1107/S1600536808011586)
Supplement: Supplementary file 2 [file e-64-0o924-Isup2.hkl]

#
# h,k,l, Fc-squared, Fo-squared, sigma(Fo-squared) and status flag
#
data_I
_shelx_title ' ZB12'
_shelx_refln_list_code          4
_shelx_F_calc_maximum      381.83
_exptl_crystal_F_000      1840.00
_reflns_d_resolution_high  0.7891
 
loop_
 _symmetry_equiv_pos_as_xyz
 'x, y, z'
 '-x, y, -z+1/2'
 'x+1/2, y+1/2, z'
 '-x+1/2, y+1/2, -z+1/2'
 '-x, -y, -z'
 'x, -y, z-1/2'
 '-x+1/2, -y+1/2, -z'
 'x+1/2, -y+1/2, z-1/2'
 
_cell_length_a    33.7560
_cell_length_b     7.0403
_cell_length_c    31.0482
_cell_angle_alpha  90.000
_cell_angle_beta  140.454
_cell_angle_gamma  90.000
 
_shelx_F_squared_multiplier     1.000
 
loop_
 _refln_index_h
 _refln_index_k
 _refln_index_l
 _refln_F_squared_calc
 _refln_F_squared_meas
 _refln_F_squared_sigma
 _refln_observed_status
   4   0   0       15.05       15.73     36.58 o
   6   0   0    14036.99    14475.14     97.23 o
   8   0   0      836.41      796.71     36.77 o
  10   0   0     1166.01     1136.22     33.35 o
  12   0   0      139.12      149.13     26.20 o
  14   0   0     5577.58     5468.98     78.73 o
  16   0   0     1698.94     1676.27     34.67 o
  18   0   0      101.25      122.01     28.41 o
  20   0   0       18.88       29.43     29.99 o
  22   0   0        7.74       13.23     20.55 o
  24   0   0        0.09       22.34     23.48 o
  26   0   0       11.85        7.48     24.29 o
   1   1   0     5006.58     4930.80     40.06 o
   3   1   0    12554.83    13083.08    184.74 o
   5   1   0       44.69       43.26     20.62 o
   7   1   0     8320.04     7926.23    172.09 o
   9   1   0     4799.83     5015.07    108.93 o
  11   1   0     7058.02     7011.77    141.45 o
  13   1   0     1978.78     2136.70     46.34 o
  15   1   0       87.17       85.36     14.09 o
  17   1   0      780.17      799.48     20.19 o
  19   1   0      504.68      472.35     18.21 o
  21   1   0       68.72       82.11     18.95 o
  23   1   0        4.59        6.13     18.37 o
  25   1   0       75.61       79.76     18.26 o
  27   1   0        1.18       20.90     26.99 o
   0   2   0      505.76      463.48     23.57 o
   2   2   0       24.27       38.95     17.30 o
   4   2   0     3130.42     3224.18     27.79 o
   6   2   0     3775.63     3732.15     73.86 o
   8   2   0      866.94      887.10     23.43 o
  10   2   0     2463.27     2597.65     32.11 o
  12   2   0      599.21      679.29     19.31 o
  14   2   0      343.08      369.42     20.10 o
  16   2   0       30.43       37.63     17.33 o
  18   2   0      813.29      851.56     21.30 o
  20   2   0      815.51      857.41     22.29 o
  22   2   0       30.67        7.08     17.58 o
  24   2   0       65.04       59.59     23.95 o
  26   2   0        7.95       10.21     21.40 o
   1   3   0      200.08      218.72     13.96 o
   3   3   0     4544.41     5227.62     34.55 o
   5   3   0     1900.99     1953.55     30.20 o
   7   3   0     5209.57     5233.79     85.82 o
   9   3   0     1724.63     1693.59     33.67 o
  11   3   0     2154.68     2199.03     42.89 o
  13   3   0     1501.15     1427.51     22.00 o
  15   3   0       59.93       67.12     22.28 o
  17   3   0       67.62       44.08     18.98 o
  19   3   0      424.21      423.01     23.10 o
  21   3   0      364.69      352.78     20.24 o
  23   3   0        0.00       -3.33     19.37 o
  25   3   0       40.11       48.13     19.31 o
   0   4   0     7928.51     8709.32     85.52 o
   2   4   0      300.87      296.13     13.34 o
   4   4   0     1173.08     1162.02     15.55 o
   6   4   0        4.06       16.02     13.35 o
   8   4   0      894.42      986.31     25.05 o
  10   4   0     2543.88     2599.50     39.33 o
  12   4   0     2308.22     2287.05     46.76 o
  14   4   0     1855.17     2002.21     59.95 o
  16   4   0     1027.66     1082.38     30.71 o
  18   4   0      131.27      174.80     24.52 o
  20   4   0       14.54       -6.76     17.05 o
  22   4   0      101.03      105.04     20.64 o
  24   4   0       75.53       75.22     22.58 o
   1   5   0      705.71      696.65     15.19 o
   3   5   0     1586.96     1542.69     16.73 o
   5   5   0       62.26       73.06     11.82 o
   7   5   0      264.53      248.18     13.43 o
   9   5   0      735.73      759.80     14.70 o
  11   5   0       32.69       57.35     13.29 o
  13   5   0        2.15       24.43     14.68 o
  15   5   0      465.31      497.17     22.99 o
  17   5   0       92.99       57.31     24.22 o
  19   5   0        0.67       -2.24     19.75 o
  21   5   0       49.32       44.68     23.54 o
   0   6   0      600.73      612.90     22.65 o
   2   6   0      693.58      660.41     13.58 o
   6   6   0       26.66       40.62     11.42 o
   8   6   0        1.62        7.88     12.45 o
  10   6   0      109.08      100.87     12.71 o
  12   6   0        3.01        8.93     13.64 o
  14   6   0       78.94       82.45     13.98 o
  16   6   0       31.07       40.09     24.59 o
  18   6   0        5.41        0.78     18.17 o
  20   6   0       24.85        6.23     24.76 o
   1   7   0      735.06      745.36     17.64 o
   3   7   0      713.46      640.26     14.66 o
   5   7   0      300.49      278.00     12.41 o
   7   7   0      106.94      103.31     14.53 o
   9   7   0       93.07       71.62     13.75 o
  11   7   0      261.70      264.17     15.53 o
  13   7   0       90.36       80.09     15.41 o
  15   7   0       44.24       38.98     18.36 o
   0   8   0       36.45       61.62     22.61 o
   2   8   0      133.95      156.40     14.89 o
   4   8   0       16.24        9.04     13.17 o
   6   8   0       32.44       43.99     15.34 o
   8   8   0        1.68        6.01     13.51 o
  10   8   0        0.01       21.52     15.94 o
  12   8   0       17.94       15.89     24.44 o
 -27   1   1       28.71       34.41     17.14 o
 -25   1   1       17.14       25.80     17.51 o
 -23   1   1      619.65      582.78     18.55 o
 -21   1   1      129.21      138.57     18.36 o
 -19   1   1       22.20       20.84     15.17 o
 -17   1   1      349.11      336.10     16.73 o
 -15   1   1      561.16      519.42     16.21 o
 -13   1   1      217.74      214.18     16.36 o
 -11   1   1     2734.85     2868.38     46.49 o
  -9   1   1      320.15      295.54     16.80 o
  -5   1   1     4905.04     4806.48     73.41 o
  -3   1   1     1809.29     1634.87     26.41 o
  -1   1   1    21467.89    21667.18    100.58 o
   1   1   1    11729.18    11348.53    121.49 o
   3   1   1    18398.69    17388.98    332.51 o
   5   1   1    18502.20    19155.35    419.21 o
   7   1   1     5002.73     4854.99    122.42 o
   9   1   1     2891.16     3058.12     46.37 o
  11   1   1      350.44      360.83     18.94 o
  13   1   1      246.50      293.80     19.37 o
  15   1   1       33.41       38.33     17.68 o
  17   1   1       88.48      100.61     14.59 o
  19   1   1      410.64      422.32     18.82 o
  21   1   1      592.96      601.26     19.99 o
  23   1   1        0.00       10.97     17.52 o
  25   1   1       42.95       56.22     19.93 o
 -26   2   1       24.14       28.16     19.69 o
 -24   2   1       97.23       89.45     20.50 o
 -22   2   1      188.23      152.20     16.16 o
 -20   2   1      356.41      359.42     16.34 o
 -18   2   1       25.72       33.01     18.15 o
 -16   2   1       77.00      104.75     16.96 o
 -14   2   1      935.26      909.48     21.02 o
 -12   2   1      484.39      480.49     18.33 o
 -10   2   1     1110.39     1234.31     23.89 o
  -8   2   1     6687.85     6366.13     96.69 o
  -6   2   1      921.67     1032.96     21.75 o
  -4   2   1     1760.54     1812.22     22.60 o
  -2   2   1      298.80      342.42     15.79 o
   0   2   1    33721.29    36559.70    134.04 o
   2   2   1     6940.26     7791.98     44.48 o
   6   2   1    11345.06    11534.23    175.67 o
   8   2   1     2942.06     3174.23     26.22 o
  12   2   1      666.54      676.63     18.30 o
  14   2   1      168.86      162.59     18.33 o
  16   2   1       29.67       48.03     19.93 o
  18   2   1      672.41      666.95     21.43 o
  20   2   1      435.96      415.05     19.28 o
  22   2   1       55.88       71.35     20.39 o
  24   2   1       88.55       94.45     24.00 o
 -25   3   1       12.95        3.90     19.09 o
 -23   3   1       54.93       74.37     18.28 o
 -21   3   1       52.53       81.15     22.55 o
 -19   3   1      287.11      283.67     19.61 o
 -17   3   1      104.43      112.83     15.84 o
 -15   3   1      202.28      205.08     18.08 o
 -13   3   1       42.68       36.47     19.59 o
 -11   3   1     1845.20     1884.81     28.90 o
  -9   3   1      397.54      401.85     15.40 o
  -7   3   1       45.75       34.76     14.93 o
  -5   3   1      134.17      128.39     12.52 o
  -3   3   1     1158.47     1108.18     15.98 o
  -1   3   1       53.93       59.04     13.52 o
   1   3   1     4162.59     4304.20     22.35 o
   3   3   1      102.31      103.55     13.32 o
   5   3   1     1292.19     1251.06     19.67 o
   7   3   1        5.37        5.65     13.75 o
   9   3   1     1598.68     1699.27     30.12 o
  11   3   1      193.16      231.06     19.90 o
  13   3   1      368.58      370.52     27.02 o
  15   3   1      636.90      666.29     20.30 o
  17   3   1     1311.45     1307.11     22.60 o
  19   3   1        0.11       15.19     20.09 o
  21   3   1      230.56      202.88     20.74 o
  23   3   1        1.05       16.92     22.97 o
 -24   4   1        4.05       49.23     24.00 o
 -22   4   1       84.96       85.06     23.26 o
 -20   4   1       88.98      142.40     22.18 o
 -18   4   1       13.20       16.57     17.18 o
 -16   4   1       97.31      122.68     18.36 o
 -14   4   1      347.71      402.08     18.36 o
 -12   4   1     1666.66     1702.71     51.92 o
 -10   4   1     1506.56     1569.54     35.99 o
  -8   4   1       30.42       44.16     14.22 o
  -6   4   1      115.98      151.26     13.47 o
  -2   4   1     2266.41     2143.96     23.05 o
   0   4   1     5260.87     5627.51     40.71 o
   2   4   1       35.32       41.36     11.33 o
   4   4   1      263.52      279.24     12.98 o
   6   4   1       63.99       55.23     12.12 o
   8   4   1       23.15       47.68     13.41 o
  10   4   1     2222.67     2188.68     44.64 o
  12   4   1      198.67      201.96     20.82 o
  14   4   1      145.83      147.26     17.59 o
  16   4   1      123.29       87.89     17.01 o
  18   4   1        3.92        2.17     21.73 o
  20   4   1        1.40        7.48     17.29 o
  22   4   1        0.38        7.20     23.81 o
 -23   5   1        0.01        2.20     19.23 o
 -21   5   1        0.19       -3.81     20.03 o
 -19   5   1       36.67       49.32     17.78 o
 -17   5   1       34.05       48.52     17.36 o
 -15   5   1        7.80       30.31     18.38 o
 -13   5   1     1243.46     1262.03     32.77 o
 -11   5   1      450.23      478.09     13.50 o
  -9   5   1     4804.05     4772.81     49.03 o
  -7   5   1       55.37       53.26     13.90 o
  -5   5   1      687.71      722.64     27.33 o
  -3   5   1      424.45      434.08     14.12 o
  -1   5   1      107.63      128.56     13.87 o
   1   5   1       65.64       68.35     12.68 o
   3   5   1        0.00       -5.50     12.05 o
   5   5   1      515.81      502.35     14.14 o
   7   5   1     1152.09     1111.73     13.33 o
   9   5   1        0.13       21.73     14.16 o
  11   5   1      171.33      165.68     15.21 o
  13   5   1      115.83      116.09     17.73 o
  15   5   1       33.86       61.08     22.20 o
  17   5   1       45.72       61.83     19.36 o
  19   5   1      159.63      129.82     23.28 o
  21   5   1      104.52       63.24     19.36 o
 -20   6   1      117.37       91.02     17.13 o
 -18   6   1      106.12      106.61     18.13 o
 -16   6   1       98.46      117.89     15.93 o
 -14   6   1       40.27       34.61     13.79 o
 -12   6   1      139.33      140.95     13.39 o
 -10   6   1      126.33      138.22     12.20 o
  -8   6   1        9.62       29.76     12.77 o
  -6   6   1       87.63       88.31     14.32 o
  -4   6   1       19.60       36.09     14.69 o
  -2   6   1        0.38      -11.27     13.05 o
   0   6   1        0.00       11.60     13.27 o
   2   6   1      183.12      184.34     14.63 o
   4   6   1      463.82      489.11     14.55 o
   6   6   1        3.32       22.12     13.05 o
   8   6   1      303.68      328.17     12.92 o
  10   6   1       27.08       19.27     13.11 o
  12   6   1       37.68       55.56     13.89 o
  14   6   1       73.54       81.34     15.44 o
  16   6   1       28.03       22.83     17.97 o
  18   6   1       16.35        2.02     18.39 o
 -17   7   1        7.77        5.18     17.86 o
 -15   7   1        4.48       10.69     13.69 o
 -13   7   1       23.61       23.15     12.46 o
 -11   7   1        1.64       10.98     14.11 o
  -9   7   1       57.30       64.05     13.59 o
  -7   7   1       49.97       56.80     15.61 o
  -5   7   1       69.78       67.53     13.51 o
  -3   7   1       26.39       34.39     16.01 o
  -1   7   1        5.98       31.07     18.83 o
   1   7   1      111.20      119.15     13.57 o
   3   7   1       71.00       62.13     14.28 o
   5   7   1       20.30       31.93     12.57 o
   7   7   1        6.23        2.86     12.70 o
   9   7   1        4.58        9.73     14.27 o
  11   7   1        3.00        0.34     13.27 o
  13   7   1       13.34       29.24     14.59 o
  15   7   1        0.27       10.53     15.55 o
 -12   8   1       20.00       29.63     15.13 o
 -10   8   1        6.05       -1.96     13.67 o
  -8   8   1       19.55       14.13     14.16 o
  -6   8   1       28.36       25.11     14.07 o
  -4   8   1       12.90        1.10     13.82 o
  -2   8   1        9.03       42.95     16.67 o
   0   8   1       72.72       87.81     13.80 o
   2   8   1        0.50       22.85     16.02 o
   4   8   1       36.86       36.89     14.05 o
   6   8   1        2.91       10.47     14.30 o
   8   8   1       52.84       46.47     14.85 o
  10   8   1      137.44      129.35     14.64 o
 -28   0   2       23.83        3.53     24.92 o
 -26   0   2      419.65      372.64     22.59 o
 -24   0   2      175.96      188.36     23.23 o
 -22   0   2      909.49      920.94     33.39 o
 -20   0   2     1114.14     1094.11     26.77 o
 -18   0   2     3741.33     3676.23     72.67 o
 -16   0   2     2469.32     2570.28     71.52 o
 -14   0   2     8520.02     8475.20    145.41 o
 -12   0   2     3135.53     3296.26     45.92 o
 -10   0   2    24160.55    23552.76    620.25 o
  -8   0   2     2652.92     2743.89     52.13 o
  -6   0   2      432.43      332.26     38.81 o
  -4   0   2   145794.33   167777.16   7900.24 o
  -2   0   2    34361.18    34422.03    404.54 o
   0   0   2       57.39       23.32     39.73 o
   2   0   2     9142.20     9244.44    103.44 o
   4   0   2     8609.15     9190.93     89.11 o
   6   0   2     7803.81     8036.61     70.33 o
   8   0   2    26774.55    29150.69    113.68 o
  10   0   2     4320.72     4888.52     49.18 o
  12   0   2     5412.01     5845.14     51.85 o
  14   0   2      817.03      844.42     30.20 o
  16   0   2       33.14       46.73     27.76 o
  18   0   2      265.52      308.68     28.54 o
  20   0   2      292.32      344.02     31.43 o
  22   0   2       49.33       32.66     23.54 o
  24   0   2       25.22       48.15     24.55 o
 -27   1   2      310.13      313.53     19.20 o
 -25   1   2       29.06       39.72     16.83 o
 -23   1   2        9.99       32.40     16.93 o
 -21   1   2      181.60      187.31     17.48 o
 -19   1   2       34.17       42.89     18.50 o
 -17   1   2      191.57      224.39     14.82 o
 -15   1   2      173.31      183.17     17.71 o
 -13   1   2     1393.60     1539.74     25.89 o
 -11   1   2       10.98       49.65     18.78 o
  -9   1   2    11733.40    11934.38    213.26 o
  -7   1   2     4674.40     3956.33     76.17 o
  -5   1   2     9654.61     9647.05    144.80 o
  -3   1   2    42027.55    45025.63    327.27 o
  -1   1   2    36797.57    38795.39    419.66 o
   1   1   2    15279.22    15435.53    175.68 o
   3   1   2    53277.09    59861.84   1711.60 o
   5   1   2     4531.82     4595.64     86.55 o
   7   1   2     1926.31     1873.02     30.83 o
   9   1   2      277.34      296.89     20.28 o
  11   1   2      719.33      754.16     23.56 o
  13   1   2      352.63      321.57     21.84 o
  15   1   2       37.26       62.27     18.67 o
  17   1   2      238.47      238.08     17.23 o
  19   1   2      302.14      298.72     16.62 o
  21   1   2      123.83      130.27     19.38 o
  23   1   2       53.80       61.31     19.95 o
  25   1   2       19.85       46.87     21.08 o
 -28   2   2       10.41       -0.44     20.33 o
 -26   2   2        0.01        2.55     18.33 o
 -24   2   2      133.74      131.90     17.94 o
 -22   2   2      194.37      176.54     16.83 o
 -20   2   2      143.53      192.19     18.50 o
 -18   2   2      269.93      284.78     17.08 o
 -16   2   2      215.97      240.54     16.26 o
 -14   2   2      803.34      907.30     18.92 o
 -12   2   2        0.91        6.16     17.60 o
 -10   2   2     9800.94    10155.86    200.55 o
  -8   2   2     8396.69     8357.41    153.74 o
  -6   2   2     1172.35     1075.37     23.50 o
  -4   2   2       64.09       52.24     16.84 o
  -2   2   2      464.90      401.04     16.71 o
   0   2   2     2813.10     2889.04     26.59 o
   2   2   2       36.07       29.57     18.60 o
   4   2   2      810.37      832.11     20.00 o
   6   2   2     2894.16     2857.41     31.23 o
   8   2   2     3028.19     3010.81     30.18 o
  10   2   2       83.17       81.23     19.43 o
  12   2   2      682.22      655.20     27.33 o
  14   2   2      710.70      710.40     23.86 o
  16   2   2       96.19      105.45     19.73 o
  18   2   2        3.35        0.76     16.53 o
  20   2   2        8.24       28.58     22.24 o
  22   2   2        3.21        5.98     18.43 o
  24   2   2        8.82       -3.61     21.35 o
 -27   3   2       48.16       49.72     21.36 o
 -25   3   2       29.26       37.14     20.08 o
 -23   3   2        5.42       21.73     19.57 o
 -21   3   2       10.07       19.41     16.38 o
 -19   3   2      113.40      126.28     16.70 o
 -17   3   2     1652.29     1787.69     30.67 o
 -15   3   2        0.00        0.59     18.57 o
 -13   3   2      376.77      403.30     18.76 o
 -11   3   2     2229.31     2138.97     34.28 o
  -9   3   2      201.22      202.36     14.10 o
  -7   3   2        7.86        8.35     13.04 o
  -5   3   2     1126.64     1073.91     18.99 o
  -3   3   2     5832.64     5846.11     32.21 o
  -1   3   2     6353.21     6457.40     32.85 o
   1   3   2      200.77      192.49     12.97 o
   3   3   2    14347.72    15569.20    138.81 o
   7   3   2     4200.49     4305.66     69.04 o
   9   3   2      314.81      356.33     23.16 o
  11   3   2      585.22      579.56     19.26 o
  13   3   2      522.57      541.80     20.51 o
  15   3   2       26.97       37.93     19.82 o
  17   3   2     1559.86     1570.87     29.26 o
  19   3   2       17.05       16.84     20.64 o
  21   3   2        7.57       29.30     20.15 o
  23   3   2       31.82       17.64     21.75 o
 -24   4   2        7.02       15.00     22.79 o
 -22   4   2      118.10       78.36     19.58 o
 -20   4   2        8.34       19.73     16.57 o
 -18   4   2      325.68      302.12     18.35 o
 -16   4   2      119.69      146.70     16.73 o
 -14   4   2      369.77      419.60     19.16 o
 -12   4   2      603.71      664.13     16.86 o
 -10   4   2        0.39       -2.81     14.01 o
  -8   4   2      261.77      245.04     12.20 o
  -6   4   2      807.33      821.49     15.29 o
  -4   4   2      142.84      184.49     14.17 o
   0   4   2     1015.90     1038.05     14.99 o
   2   4   2      708.37      735.75     13.42 o
   4   4   2     1990.31     2185.78     19.77 o
   6   4   2      761.91      803.60     26.05 o
   8   4   2       41.81       46.79     14.99 o
  10   4   2      371.11      372.33     18.38 o
  12   4   2        1.56       22.29     17.18 o
  14   4   2     1991.68     1990.27     43.18 o
  16   4   2       61.08       56.99     17.79 o
  18   4   2      383.90      435.18     26.16 o
  20   4   2       35.14       64.11     19.62 o
  22   4   2        1.29        7.81     22.00 o
 -23   5   2        2.29       10.57     20.65 o
 -21   5   2        8.17        6.73     19.89 o
 -19   5   2      143.57      126.72     22.84 o
 -17   5   2      345.53      308.46     16.40 o
 -15   5   2      366.70      374.18     16.91 o
 -13   5   2      865.63      863.23     18.68 o
 -11   5   2      863.63      809.62     21.49 o
  -9   5   2       42.51       70.06     12.41 o
  -7   5   2        3.27        7.16     12.06 o
  -5   5   2        0.57       -1.82     13.96 o
  -3   5   2        7.92       22.50     12.22 o
  -1   5   2      386.59      406.72     12.56 o
   1   5   2       36.65       41.53     11.77 o
   3   5   2      182.65      198.53     11.43 o
   5   5   2      174.22      183.88     12.69 o
   7   5   2        1.85       17.40     12.09 o
   9   5   2      330.27      322.09     15.42 o
  11   5   2      129.03       98.88     15.18 o
  13   5   2        5.18       13.23     18.33 o
  15   5   2        0.52       -6.63     16.83 o
  17   5   2        9.77       22.49     19.00 o
  19   5   2       50.49       30.61     24.91 o
 -20   6   2       42.40       25.60     18.55 o
 -18   6   2       48.30       49.57     15.47 o
 -16   6   2       31.98       44.58     16.67 o
 -14   6   2       23.37       22.44     12.54 o
 -12   6   2      359.35      341.70     13.55 o
 -10   6   2      726.07      757.77     16.67 o
  -8   6   2       14.97       32.55     13.03 o
  -6   6   2       24.27       31.28     12.85 o
  -4   6   2     1680.21     1681.57     29.84 o
  -2   6   2       78.18       61.42     13.16 o
   0   6   2       34.28       40.18     14.40 o
   2   6   2       91.41      104.29     12.56 o
   4   6   2       40.15       45.85     12.56 o
   6   6   2       68.73       93.32     11.78 o
   8   6   2       56.09       56.12     12.56 o
  10   6   2       14.96       37.03     13.62 o
  12   6   2        0.66        3.45     19.03 o
  14   6   2       11.57       16.46     19.32 o
  16   6   2        9.37       20.60     17.89 o
  18   6   2        3.76        3.90     19.20 o
 -17   7   2        0.02        3.23     14.46 o
 -15   7   2       32.16       46.50     14.84 o
 -13   7   2        0.23       17.16     13.98 o
 -11   7   2      260.98      251.03     14.15 o
  -9   7   2      422.00      433.63     15.28 o
  -7   7   2      972.95      952.28     15.66 o
  -5   7   2      161.47      140.55     11.43 o
  -3   7   2      201.36      213.84     15.84 o
  -1   7   2       75.32       96.29     13.41 o
   1   7   2      519.36      454.79     13.88 o
   3   7   2        4.60       10.08     14.20 o
   5   7   2      157.08      153.60     13.87 o
   7   7   2      421.36      405.14     14.15 o
   9   7   2       56.76       51.77     12.50 o
  11   7   2        0.00        7.33     15.60 o
  13   7   2        3.03        6.72     17.18 o
  15   7   2       21.23       37.08     21.05 o
 -12   8   2        1.31       19.03     14.07 o
 -10   8   2        0.80       14.96     15.51 o
  -8   8   2       10.42        7.91     14.48 o
  -6   8   2       51.93       61.92     15.14 o
  -4   8   2        0.09       14.18     13.76 o
  -2   8   2        0.03       15.38     13.82 o
   0   8   2        0.32       -5.43     12.46 o
   2   8   2        0.77        5.80     14.34 o
   4   8   2       10.04        9.88     15.02 o
   6   8   2        4.70        9.57     14.66 o
   8   8   2       28.19       13.79     14.16 o
  10   8   2        0.06        7.57     18.67 o
 -29   1   3       19.07        9.09     18.65 o
 -27   1   3      116.83      103.72     17.59 o
 -25   1   3       34.78       30.86     17.78 o
 -23   1   3        7.16        7.85     17.70 o
 -21   1   3     1513.30     1473.62     24.43 o
 -19   1   3      189.72      171.50     17.08 o
 -17   1   3        7.98       11.56     14.87 o
 -15   1   3      790.43      830.08     18.67 o
 -13   1   3      886.81      869.21     19.30 o
 -11   1   3     2877.82     2679.15     54.42 o
  -9   1   3      691.71      629.36     19.62 o
  -7   1   3    12480.13    12334.13    250.97 o
  -3   1   3     3620.21     3974.08     34.57 o
  -1   1   3    12719.70    13327.94    135.74 o
   1   1   3    26138.80    27031.34    670.72 o
   3   1   3     9930.68    10093.46     99.36 o
   5   1   3     7424.87     7696.54     97.29 o
   7   1   3      871.52      883.27     26.69 o
   9   1   3        3.60        3.09     18.73 o
  11   1   3      830.06      923.45     24.35 o
  13   1   3       51.13       25.11     20.98 o
  15   1   3        4.26       14.86     17.80 o
  17   1   3     2002.51     1822.08     36.63 o
  19   1   3      219.09      214.81     19.38 o
  21   1   3       55.96       65.23     19.88 o
  23   1   3        3.75       12.10     19.00 o
 -28   2   3       35.89       38.29     20.59 o
 -26   2   3       27.37       40.54     17.29 o
 -24   2   3        1.39       -9.69     16.30 o
 -22   2   3      783.31      717.33     19.08 o
 -20   2   3     1725.06     1628.83     48.69 o
 -18   2   3        0.01        4.90     16.94 o
 -16   2   3       40.57       50.88     17.37 o
 -14   2   3       24.35       55.92     17.46 o
 -12   2   3     1325.36     1314.08     25.42 o
 -10   2   3      857.20      770.38     16.26 o
  -8   2   3       34.06       30.56     15.90 o
  -6   2   3     3432.58     3057.00     49.75 o
  -2   2   3     2217.82     2135.26     24.06 o
   2   2   3      596.47      576.13     17.64 o
   4   2   3      377.24      382.53     18.67 o
   6   2   3     4574.52     4726.13     58.55 o
   8   2   3     2838.87     2706.08     79.11 o
  10   2   3      570.61      669.31     23.88 o
  12   2   3        0.46        6.50     21.98 o
  14   2   3      123.45      136.34     19.40 o
  16   2   3       72.63       74.87     19.24 o
  18   2   3      356.66      345.68     21.45 o
  20   2   3      526.04      498.55     21.92 o
  22   2   3       27.69       26.13     20.85 o
 -27   3   3       19.72       29.87     21.48 o
 -25   3   3      133.42      135.00     20.18 o
 -23   3   3      117.81      116.90     16.86 o
 -21   3   3     1036.88      993.20     21.24 o
 -19   3   3        0.62       36.26     14.49 o
 -17   3   3      100.10      129.75     15.33 o
 -15   3   3      712.17      772.52     23.47 o
 -13   3   3      385.46      378.71     16.82 o
 -11   3   3       20.41       20.79     13.62 o
  -9   3   3        6.76       10.29     12.07 o
  -7   3   3      439.47      411.90     13.58 o
  -5   3   3     2347.91     2478.94     18.55 o
  -3   3   3        5.05        8.27     11.38 o
  -1   3   3        5.15       25.45     13.88 o
   1   3   3     3131.49     3151.96     33.15 o
   3   3   3     6517.56     7285.09     68.83 o
   5   3   3      143.00      131.24     13.91 o
   7   3   3     2384.06     2534.64     26.43 o
   9   3   3       24.16       31.57     22.60 o
  11   3   3       21.14       25.10     18.65 o
  13   3   3      332.44      335.41     19.64 o
  15   3   3      263.97      258.10     19.59 o
  17   3   3       88.66      101.68     17.52 o
  19   3   3        0.29        7.58     19.49 o
  21   3   3        1.90       30.66     20.79 o
  23   3   3       19.86       27.71     30.98 o
 -26   4   3        2.86       33.15     23.93 o
 -24   4   3        7.22       30.87     17.75 o
 -22   4   3       63.74       94.53     22.55 o
 -20   4   3       71.82       74.68     17.95 o
 -18   4   3      451.31      416.06     16.36 o
 -16   4   3        5.64       -0.39     14.95 o
 -14   4   3      194.59      203.07     14.20 o
 -12   4   3      352.98      346.95     13.10 o
 -10   4   3      102.41      118.77     12.71 o
  -8   4   3      259.96      267.52     13.47 o
  -6   4   3      327.65      318.51     12.67 o
  -4   4   3     7210.47     7982.94     35.18 o
  -2   4   3      318.20      338.92     12.45 o
   0   4   3      144.62      126.07     12.53 o
   2   4   3      249.81      261.47     14.11 o
   4   4   3        3.47        6.54     13.98 o
   6   4   3        8.47       17.68     14.84 o
   8   4   3      744.58      777.34     17.41 o
  10   4   3      480.34      467.26     20.34 o
  12   4   3     1823.03     1838.55     35.10 o
  14   4   3       18.20       25.34     19.73 o
  16   4   3      107.35      120.89     17.54 o
  18   4   3       31.34       36.07     19.31 o
  20   4   3        3.88       23.85     18.41 o
 -23   5   3       28.35       26.84     25.32 o
 -21   5   3       35.60       27.36     20.98 o
 -19   5   3        4.42        4.56     14.49 o
 -17   5   3      172.38      173.10     17.04 o
 -15   5   3      384.30      351.93     12.53 o
 -13   5   3      180.68      173.28     11.98 o
 -11   5   3       86.49       88.56     13.45 o
  -9   5   3       40.50       42.20     11.26 o
  -7   5   3      198.26      204.66     13.55 o
  -5   5   3      728.06      722.34     14.88 o
  -3   5   3      354.84      349.55     14.40 o
  -1   5   3        1.32        3.68     13.28 o
   1   5   3       74.32       57.24     12.23 o
   3   5   3      817.41      826.56     14.85 o
   5   5   3      154.66      173.07     14.29 o
   7   5   3      923.26      883.52     18.77 o
   9   5   3       10.87       21.02     14.37 o
  11   5   3       39.56       47.23     16.58 o
  13   5   3       51.88       67.35     19.16 o
  15   5   3       55.30       70.68     19.13 o
  17   5   3       20.50       28.81     17.97 o
  19   5   3        1.24       -5.05     20.66 o
 -22   6   3       44.73       74.91     21.39 o
 -20   6   3        2.50       24.86     15.33 o
 -18   6   3        1.59       13.41     15.15 o
 -16   6   3       18.43       21.93     12.90 o
 -14   6   3       17.25       33.66     13.46 o
 -12   6   3        0.29       14.44     11.37 o
 -10   6   3        7.93       16.81     12.74 o
  -8   6   3     1309.88     1363.06     23.87 o
  -6   6   3       51.24       57.19     12.83 o
  -4   6   3       61.26       66.84     15.03 o
  -2   6   3      136.43      159.02     11.97 o
   0   6   3     1183.62     1168.09     18.98 o
   2   6   3      771.27      758.35     13.73 o
   4   6   3      817.57      760.43     13.20 o
   6   6   3      153.37      131.06     12.36 o
   8   6   3       54.19       40.26     14.79 o
  10   6   3       27.04       38.37     15.08 o
  12   6   3       15.97       43.43     17.00 o
  14   6   3        0.39       -3.78     23.01 o
  16   6   3       53.48       80.82     29.09 o
 -19   7   3        0.75       11.21     18.86 o
 -17   7   3       33.45       39.28     17.31 o
 -15   7   3        3.56       15.03     12.61 o
 -13   7   3      104.04       91.12     15.12 o
 -11   7   3        4.56        8.96     12.65 o
  -9   7   3       26.94        8.47     14.34 o
  -7   7   3       52.81       53.09     13.31 o
  -5   7   3       38.34       47.60     11.13 o
  -3   7   3       60.90       66.08     14.17 o
  -1   7   3       57.61       71.40     13.48 o
   1   7   3       15.25       34.36     12.41 o
   3   7   3        3.71       -8.39     12.74 o
   5   7   3       10.59       -9.73     11.99 o
   7   7   3        3.29       15.23     12.00 o
   9   7   3       34.37       38.39     15.17 o
  11   7   3        3.03        8.43     14.79 o
  13   7   3        9.57        6.60     14.90 o
 -14   8   3        0.69        5.33     16.28 o
 -12   8   3        1.27       18.28     13.82 o
 -10   8   3        8.77       19.71     15.43 o
  -8   8   3       17.62       20.28     13.32 o
  -6   8   3        8.74       15.07     14.13 o
  -4   8   3      138.32      124.36     14.23 o
  -2   8   3       20.61       43.34     14.03 o
   0   8   3       46.05       48.03     14.10 o
   2   8   3        7.19       15.18     12.52 o
   4   8   3        4.41       -8.44     15.24 o
   6   8   3       55.69       42.78     13.77 o
   8   8   3        9.12       19.23     14.79 o
 -30   0   4       98.64       87.71     25.10 o
 -28   0   4      514.69      461.45     25.60 o
 -26   0   4      638.64      590.33     24.91 o
 -24   0   4       30.15       26.11     22.28 o
 -22   0   4        8.36       39.21     22.63 o
 -20   0   4     2577.56     2710.63     40.04 o
 -18   0   4      664.36      719.40     32.85 o
 -16   0   4      823.40      781.29     25.67 o
 -14   0   4     4754.50     4367.93     78.13 o
 -10   0   4     8383.74     7793.67     75.65 o
  -8   0   4    35923.31    34558.95    851.86 o
  -6   0   4    64618.87    68284.14   2194.60 o
  -4   0   4    43890.80    40339.96    187.40 o
  -2   0   4      365.25      343.07     40.19 o
   0   0   4    26063.96    26685.81    554.13 o
   2   0   4     2938.38     2531.08     55.18 o
   4   0   4     7103.94     6959.88    155.70 o
   6   0   4     1746.56     1747.25     37.75 o
   8   0   4       34.44       83.14     33.29 o
  10   0   4      527.67      507.37     29.77 o
  12   0   4      541.83      502.20     29.13 o
  14   0   4       84.73       97.57     27.69 o
  16   0   4     1930.38     1931.87     39.11 o
  18   0   4     2142.15     2010.99     38.18 o
  20   0   4      126.38       81.93     31.82 o
  22   0   4       99.78       90.16     21.89 o
 -29   1   4       87.38       67.64     16.19 o
 -27   1   4      174.62      175.24     16.11 o
 -25   1   4        8.89        0.94     16.16 o
 -23   1   4       27.14       32.98     14.10 o
 -21   1   4     1084.26     1122.04     19.35 o
 -19   1   4        6.68       15.61     15.96 o
 -17   1   4      249.33      244.13     17.33 o
 -15   1   4      148.00      127.65     16.72 o
 -13   1   4        5.06       30.93     17.53 o
 -11   1   4     3709.93     3699.15     55.77 o
  -9   1   4    11384.70    11124.37    248.59 o
  -7   1   4     5878.93     5776.10    109.87 o
  -5   1   4    33740.93    34992.88    562.15 o
  -3   1   4    20089.14    21143.42    218.91 o
  -1   1   4    21480.05    22040.94    288.14 o
   1   1   4    44507.99    45264.55   1126.97 o
   3   1   4    16905.68    18393.20    133.47 o
   5   1   4      435.89      424.79     25.42 o
   7   1   4      887.49      860.68     21.03 o
   9   1   4      376.63      415.76     22.49 o
  11   1   4     1702.80     1676.56     27.40 o
  13   1   4       43.22       61.66     21.58 o
  15   1   4      174.99      206.52     21.33 o
  17   1   4      170.36      168.54     19.03 o
  19   1   4        6.58        9.91     18.94 o
  21   1   4        3.19       10.35     21.34 o
  23   1   4       35.98       24.32     20.08 o
 -28   2   4        0.79        6.64     20.00 o
 -26   2   4       10.94       28.46     17.24 o
 -24   2   4        1.09       -9.43     15.46 o
 -22   2   4      313.78      303.58     15.17 o
 -20   2   4      694.72      774.13     18.86 o
 -18   2   4       37.46       22.66     15.88 o
 -16   2   4      676.19      646.17     16.82 o
 -14   2   4      215.41      257.58     18.36 o
 -12   2   4      257.51      288.05     14.96 o
 -10   2   4       19.38       18.52     13.10 o
  -8   2   4        0.12       17.28     15.26 o
  -6   2   4       88.55      108.22     16.71 o
  -4   2   4      205.25      193.71     16.30 o
  -2   2   4     6213.63     5840.19     51.04 o
   0   2   4      666.97      680.46     21.39 o
   2   2   4      670.26      585.99     19.34 o
   6   2   4     4017.21     4114.98     31.23 o
   8   2   4        0.15       -4.97     19.20 o
  10   2   4     1006.16      987.33     22.74 o
  12   2   4       72.00      105.37     19.70 o
  14   2   4        1.34       15.16     23.75 o
  16   2   4      511.58      506.17     20.82 o
  18   2   4      208.13      235.66     23.18 o
  20   2   4      183.51      194.55     21.44 o
  22   2   4        5.15       13.65     19.19 o
 -27   3   4       31.84       21.13     19.73 o
 -25   3   4      161.40      165.22     18.20 o
 -23   3   4       69.65       86.92     16.81 o
 -21   3   4     1379.45     1421.74     20.04 o
 -19   3   4      204.11      205.07     16.43 o
 -17   3   4       41.35       55.35     15.72 o
 -15   3   4     1033.54     1080.50     21.03 o
 -13   3   4      783.44      717.56     19.03 o
  -9   3   4      665.11      712.11     14.61 o
  -7   3   4      709.83      779.41     16.02 o
  -5   3   4     1841.89     1723.35     17.26 o
  -3   3   4      624.88      721.59     15.21 o
  -1   3   4     1114.27     1218.81     18.16 o
   1   3   4        5.66       23.56     14.39 o
   3   3   4     1065.80     1109.96     20.59 o
   5   3   4       29.47       16.77     16.79 o
   7   3   4       85.31      114.34     22.54 o
   9   3   4     1229.56     1322.27     23.81 o
  11   3   4      488.77      457.41     20.45 o
  13   3   4      107.18      124.32     19.10 o
  15   3   4      330.80      379.06     20.27 o
  17   3   4       94.85      109.33     17.85 o
  19   3   4        2.48       27.21     19.89 o
  21   3   4        2.65       16.35     24.53 o
 -26   4   4        3.20       11.09     20.22 o
 -24   4   4      166.13      169.04     20.35 o
 -22   4   4        0.50        4.23     16.82 o
 -20   4   4      469.11      452.73     20.62 o
 -18   4   4      987.40      952.44     26.86 o
 -16   4   4     2159.94     2180.82     54.59 o
 -14   4   4       64.53       56.42     13.56 o
 -12   4   4     1191.16     1182.31     18.65 o
 -10   4   4      700.85      708.21     14.72 o
  -8   4   4      852.63      826.61     14.17 o
  -6   4   4        0.29       20.90     12.78 o
  -4   4   4      133.52      113.60     11.78 o
  -2   4   4      749.75      748.74     13.31 o
   0   4   4     1114.52     1087.53     13.88 o
   2   4   4       97.15      105.47     14.76 o
   4   4   4      115.09      149.65     16.05 o
   6   4   4     1302.54     1374.08     36.85 o
   8   4   4       31.00       54.85     20.92 o
  10   4   4     1260.36     1264.88     32.18 o
  12   4   4       25.86       48.39     16.65 o
  14   4   4      414.14      446.85     22.75 o
  16   4   4        6.60       -8.72     26.88 o
  18   4   4      107.50      112.12     17.79 o
  20   4   4        2.05      -17.41     21.18 o
 -25   5   4      109.32       84.39     21.31 o
 -23   5   4        0.66       34.51     19.54 o
 -21   5   4       38.13       35.48     16.31 o
 -19   5   4        0.09       -0.88     16.01 o
 -17   5   4      253.89      275.27     13.98 o
 -15   5   4       88.61       96.51     11.74 o
 -13   5   4     1057.24     1072.31     19.80 o
 -11   5   4      136.43      126.76     12.48 o
  -9   5   4      262.27      262.99     13.52 o
  -7   5   4        0.47        3.98     12.00 o
  -5   5   4      126.95      153.50     13.77 o
  -3   5   4      142.06      131.94     11.70 o
  -1   5   4     1196.62     1293.59     15.12 o
   1   5   4     1324.96     1306.41     15.92 o
   3   5   4       21.12       32.60     13.30 o
   7   5   4      606.75      614.64     20.39 o
   9   5   4       63.44       74.38     19.54 o
  11   5   4       89.88      112.11     15.52 o
  13   5   4        0.73       11.10     18.94 o
  15   5   4       84.57       65.97     17.50 o
  17   5   4        0.11       22.82     16.53 o
 -22   6   4       45.63       52.90     16.84 o
 -20   6   4        0.00        9.29     17.55 o
 -18   6   4       51.85       46.36     15.33 o
 -16   6   4       39.59       54.17     13.00 o
 -14   6   4       94.48       98.77     13.12 o
 -12   6   4       98.91       94.27     13.11 o
 -10   6   4       46.41       56.23     12.13 o
  -8   6   4       31.23       48.49     13.25 o
  -6   6   4      276.70      303.22     13.26 o
  -4   6   4      140.74      163.16     17.02 o
  -2   6   4       35.15       25.30     12.82 o
   0   6   4       55.77       57.09     13.70 o
   2   6   4      153.49      141.97     14.36 o
   4   6   4      398.99      390.41     13.04 o
   6   6   4        0.41       16.37     12.14 o
   8   6   4       50.81       51.77     14.95 o
  10   6   4      102.89      114.36     18.19 o
  12   6   4        0.45       20.93     22.07 o
  14   6   4        5.97       17.85     20.13 o
  16   6   4        1.62       15.10     19.49 o
 -19   7   4        0.94       13.06     14.40 o
 -17   7   4        0.19       13.16     14.55 o
 -15   7   4      210.00      211.71     15.70 o
 -13   7   4       15.84       18.16     13.90 o
 -11   7   4       37.09       53.31     13.39 o
  -9   7   4        0.07        1.48     12.44 o
  -7   7   4       35.96       59.36     13.36 o
  -5   7   4      198.23      187.34     13.07 o
  -3   7   4        2.80       29.50     15.47 o
  -1   7   4       84.40       99.17     12.87 o
   1   7   4      506.80      493.03     15.71 o
   3   7   4        2.71        9.29     11.90 o
   5   7   4       37.95       41.67     11.97 o
   7   7   4       19.36       34.17     15.74 o
   9   7   4       23.43       26.07     14.64 o
  11   7   4       11.43       17.48     18.13 o
  13   7   4        9.89       18.52     20.79 o
 -14   8   4        0.63       20.51     16.18 o
 -12   8   4        8.72       25.61     13.72 o
 -10   8   4        0.04       20.89     12.63 o
  -8   8   4       83.52       82.20     15.40 o
  -6   8   4        1.63       -3.33     13.07 o
  -4   8   4       53.48       84.18     16.06 o
  -2   8   4       13.32       18.83     14.73 o
   0   8   4        0.12        5.17     17.74 o
   2   8   4        0.35      -13.35     14.24 o
   4   8   4        7.92       34.71     15.30 o
   6   8   4        0.30       10.06     12.76 o
   8   8   4       16.23       31.39     14.33 o
 -31   1   5        5.36        8.81     30.26 o
 -29   1   5        6.19       15.47     16.73 o
 -27   1   5      338.18      375.98     16.36 o
 -25   1   5       20.67       24.76     16.27 o
 -23   1   5      136.91      104.31     14.33 o
 -21   1   5      306.04      324.19     18.21 o
 -19   1   5      475.83      474.37     16.96 o
 -15   1   5     1779.02     1793.56     38.70 o
 -13   1   5     2603.63     2986.35     53.78 o
 -11   1   5      437.58      378.62     17.11 o
  -9   1   5     3702.50     3535.82     81.56 o
  -7   1   5    16225.16    15432.84    342.86 o
  -5   1   5    11624.21    11285.69    137.63 o
  -3   1   5     4009.61     3820.16     46.35 o
  -1   1   5    61674.36    63850.78   3722.18 o
   1   1   5    55957.87    57987.73   2211.59 o
   3   1   5      228.62      244.85     26.43 o
   5   1   5      194.43      241.98     23.26 o
   7   1   5       54.22       50.84     21.58 o
   9   1   5      598.82      654.68     22.56 o
  11   1   5      962.45      994.20     27.92 o
  13   1   5       35.30       23.28     24.31 o
  15   1   5       11.54       12.28     23.21 o
  17   1   5      112.00      111.68     18.94 o
  19   1   5       22.35       32.51     19.95 o
  21   1   5       54.80       56.59     21.92 o
 -30   2   5       57.60       41.22     19.17 o
 -28   2   5      147.47      180.13     19.59 o
 -26   2   5        2.55       12.58     18.51 o
 -24   2   5      211.87      237.74     17.96 o
 -22   2   5      670.70      653.96     19.37 o
 -20   2   5      113.49      161.16     16.36 o
 -18   2   5      118.34      143.95     15.77 o
 -16   2   5      971.04      960.72     19.31 o
 -14   2   5     1139.19     1217.78     28.86 o
 -12   2   5      167.14      164.48     15.25 o
 -10   2   5     9132.77     9306.44    144.48 o
  -8   2   5    11668.85    11652.31    135.25 o
  -6   2   5       57.71       87.64     17.76 o
  -4   2   5     7505.93     7837.07     59.15 o
  -2   2   5    13556.28    13203.86    163.27 o
   0   2   5     5984.16     5870.45     60.53 o
   2   2   5     8471.40     8999.91    177.99 o
   4   2   5     6372.27     6263.06    101.32 o
   8   2   5     2697.12     2840.95     67.91 o
  10   2   5      463.33      476.06     18.88 o
  12   2   5        0.86       10.66     19.42 o
  14   2   5        6.88       19.74     18.95 o
  16   2   5      591.16      595.97     24.50 o
  18   2   5      449.66      447.47     19.70 o
  20   2   5      141.69      113.34     21.14 o
  22   2   5       18.04       16.06     25.36 o
 -29   3   5       19.85       25.99     19.21 o
 -27   3   5        0.70        3.77     16.08 o
 -25   3   5        0.18       24.31     18.93 o
 -23   3   5      145.21      149.74     16.49 o
 -21   3   5      410.55      408.67     15.48 o
 -19   3   5      334.06      369.48     16.51 o
 -17   3   5     1406.09     1379.95     36.02 o
 -15   3   5      167.13      167.00     15.30 o
 -13   3   5     1003.59      973.89     18.35 o
 -11   3   5     1139.34     1147.13     16.81 o
  -9   3   5     1249.46     1299.62     16.85 o
  -7   3   5     2034.03     2026.41     31.23 o
  -5   3   5      390.86      421.38     14.15 o
  -3   3   5      116.16      156.32     14.34 o
  -1   3   5       96.18       89.73     14.99 o
   1   3   5      598.93      519.68     16.37 o
   3   3   5      958.36      971.12     19.28 o
   5   3   5      178.31      179.89     19.31 o
   7   3   5      326.16      329.43     20.58 o
   9   3   5     2055.69     2193.96     27.44 o
  11   3   5     1675.47     1742.73     47.81 o
  13   3   5      443.72      433.12     25.44 o
  15   3   5      354.57      343.96     22.40 o
  17   3   5       97.89      118.02     23.04 o
  19   3   5        0.16       33.38     23.47 o
  21   3   5       21.85       16.41     19.56 o
 -28   4   5       50.77       42.96     40.22 o
 -26   4   5       45.60       47.86     20.20 o
 -24   4   5        5.22       18.61     17.45 o
 -22   4   5       30.71       12.85     18.37 o
 -20   4   5        1.89        2.88     15.13 o
 -18   4   5     1433.23     1358.31     32.94 o
 -16   4   5       38.74       44.83     13.90 o
 -14   4   5        4.24        5.61     13.50 o
 -12   4   5      132.08      139.42     12.80 o
 -10   4   5      357.50      350.24     14.77 o
  -6   4   5     2549.88     2580.11     19.03 o
  -4   4   5        2.57      -10.48     14.90 o
  -2   4   5     2182.10     2236.01     24.95 o
   2   4   5       86.17      127.34     16.12 o
   4   4   5        1.96        6.16     17.49 o
   6   4   5      395.27      405.61     18.23 o
   8   4   5       55.34       42.67     19.90 o
  10   4   5       68.90       61.02     17.32 o
  12   4   5      331.11      400.47     22.16 o
  14   4   5        0.12      -17.70     18.77 o
  16   4   5        9.22       24.08     19.54 o
  18   4   5       14.48       32.69     23.79 o
 -25   5   5       27.45       34.55     20.69 o
 -23   5   5       13.36        9.36     16.26 o
 -21   5   5        2.44        9.80     15.06 o
 -19   5   5       61.13       66.03     16.06 o
 -17   5   5      255.55      271.42     14.20 o
 -15   5   5        1.61        7.99     13.23 o
 -13   5   5     2854.65     2928.45     48.22 o
 -11   5   5     2482.34     2385.77     43.79 o
  -9   5   5      118.19      138.47     12.57 o
  -7   5   5      260.87      275.06     13.68 o
  -5   5   5       10.51       25.65     12.72 o
  -3   5   5       14.28       22.25     12.60 o
  -1   5   5       26.16       45.89     12.81 o
   1   5   5      299.78      312.60     13.85 o
   3   5   5       65.56      103.94     14.71 o
   5   5   5      432.73      435.81     15.57 o
   7   5   5      959.26     1017.86     25.81 o
   9   5   5      117.01      134.43     18.56 o
  11   5   5       38.02       40.61     23.09 o
  13   5   5       10.35       15.18     18.14 o
  15   5   5        5.25       31.44     20.18 o
  17   5   5        0.07      -14.92     19.10 o
 -24   6   5       49.16       28.61     44.05 o
 -22   6   5       20.11       38.06     18.59 o
 -20   6   5        3.34        8.65     16.41 o
 -18   6   5        5.01        9.92     12.28 o
 -16   6   5       87.56       87.93     13.51 o
 -14   6   5       38.07       46.27     13.29 o
 -12   6   5      977.31     1017.58     18.10 o
 -10   6   5       91.86      128.62     13.97 o
  -8   6   5      602.79      569.94     16.17 o
  -6   6   5      222.49      194.23     13.94 o
  -4   6   5       96.91       95.87     12.81 o
  -2   6   5     1464.09     1437.71     20.69 o
   0   6   5      731.44      684.41     14.14 o
   2   6   5       28.63       40.37     11.31 o
   4   6   5       39.57       53.35     11.45 o
   6   6   5      185.92      170.80     15.46 o
   8   6   5       23.60       27.01     16.53 o
  10   6   5       53.52       51.84     25.57 o
  12   6   5       66.77       78.61     23.12 o
  14   6   5       11.00       24.19     21.33 o
 -19   7   5        8.71       14.07     13.41 o
 -17   7   5      145.78      137.71     16.03 o
 -15   7   5        0.27        0.01     16.01 o
 -13   7   5        0.13        7.82     14.54 o
 -11   7   5       28.47       42.37     14.24 o
  -9   7   5       20.33       26.65     13.36 o
  -7   7   5      100.95       94.03     14.49 o
  -5   7   5      131.16      132.66     13.55 o
  -3   7   5      135.34      164.26     14.80 o
  -1   7   5      153.95      126.81     12.27 o
   1   7   5        9.59       11.08     14.34 o
   3   7   5       15.52       14.60     12.93 o
   5   7   5        9.93       14.20     14.74 o
   7   7   5       47.46       44.74     15.66 o
   9   7   5       12.76       27.42     17.62 o
  11   7   5        0.38        4.77     15.47 o
 -14   8   5        2.11       -1.40     14.76 o
 -12   8   5        6.18       26.13     13.55 o
 -10   8   5       14.54        0.78     15.14 o
  -8   8   5       41.79       58.16     13.99 o
  -6   8   5        8.05       21.69     16.20 o
  -4   8   5       19.91       28.64     14.12 o
  -2   8   5        2.26       -6.32     11.83 o
   0   8   5        0.88       19.88     17.86 o
   2   8   5        0.06        4.71     15.29 o
   4   8   5        3.28        8.55     14.60 o
   6   8   5       55.90       61.16     15.16 o
 -30   0   6      439.45      416.30     25.93 o
 -28   0   6      525.65      520.48     24.91 o
 -26   0   6        3.63       14.35     19.34 o
 -24   0   6       10.80       24.76     21.25 o
 -22   0   6     3097.25     3167.42     55.16 o
 -20   0   6      625.90      601.07     24.91 o
 -18   0   6     9231.03     9208.67    188.78 o
 -16   0   6       86.74       69.70     19.90 o
 -14   0   6     3087.35     2746.54     49.03 o
 -12   0   6     2953.41     2995.15     94.11 o
 -10   0   6    56375.14    58463.52   1251.15 o
  -8   0   6   117032.96   116826.07    437.45 o
  -6   0   6    20413.41    18504.09    166.82 o
  -4   0   6    45701.31    42342.12    768.15 o
  -2   0   6    17153.14    16065.70    100.44 o
   0   0   6     6067.71     5869.11     94.71 o
   2   0   6     1378.85     1393.17     40.56 o
   4   0   6     4259.59     4608.99     50.84 o
   6   0   6      990.62      951.14     33.34 o
   8   0   6     1258.58     1482.04     35.42 o
  12   0   6      147.82      156.13     31.19 o
  14   0   6      671.97      595.78     34.44 o
  16   0   6       17.65        9.59     30.04 o
  18   0   6        0.04      -12.17     50.47 o
  20   0   6       19.13       36.68     32.27 o
 -31   1   6        4.73       21.33     18.77 o
 -29   1   6      165.00      151.39     17.39 o
 -27   1   6      179.76      179.61     16.48 o
 -25   1   6      127.69      138.29     15.53 o
 -23   1   6      119.28      147.82     14.01 o
 -21   1   6     1419.16     1402.20     26.62 o
 -19   1   6        1.74        2.94     17.42 o
 -17   1   6      730.10      820.09     18.46 o
 -15   1   6     4203.70     4134.57     79.38 o
 -13   1   6      510.85      577.45     17.12 o
 -11   1   6     3798.56     3836.12     82.55 o
  -9   1   6    41805.63    41912.45   1225.57 o
  -7   1   6    12025.63    12370.70    223.86 o
  -5   1   6     3498.11     3369.88     35.40 o
  -3   1   6    78574.27    81617.07   2498.36 o
  -1   1   6    16769.63    16290.82    347.35 o
   1   1   6     1034.66     1198.00     28.35 o
   3   1   6     8548.90     8699.65    191.31 o
   5   1   6     4469.56     4751.27     70.49 o
   7   1   6      222.98      243.41     21.98 o
   9   1   6      418.01      422.26     19.83 o
  11   1   6      187.59      198.47     21.75 o
  13   1   6       37.88       48.36     21.02 o
  15   1   6      257.06      242.68     22.39 o
  17   1   6      121.60      104.01     19.84 o
  19   1   6       83.51       73.59     21.26 o
  21   1   6       37.51       49.03     28.42 o
 -30   2   6       10.52       20.89     18.26 o
 -28   2   6        0.12        3.84     15.53 o
 -26   2   6        0.74       27.51     17.92 o
 -24   2   6      622.41      582.00     17.19 o
 -22   2   6      376.97      406.42     16.52 o
 -20   2   6       63.95       98.89     15.11 o
 -18   2   6      193.23      229.18     17.75 o
 -16   2   6       25.54       35.22     16.10 o
 -14   2   6       12.40       16.18     12.52 o
 -12   2   6     8214.81     8488.66    151.70 o
 -10   2   6     1378.26     1417.74     24.21 o
  -8   2   6      141.80      129.55     15.30 o
  -6   2   6      612.25      582.35     21.45 o
  -4   2   6        0.06       19.90     16.70 o
  -2   2   6     6803.91     6702.75     86.20 o
   0   2   6      685.78      647.57     21.59 o
   2   2   6     1461.76     1401.16     22.63 o
   4   2   6     5916.71     6109.42     36.48 o
   6   2   6     2534.54     2472.68     48.79 o
   8   2   6      755.92      764.91     24.29 o
  10   2   6      113.75       99.59     20.12 o
  12   2   6     1632.11     1594.51     31.92 o
  14   2   6       43.10       58.98     22.08 o
  16   2   6        7.32       31.84     21.87 o
  18   2   6      117.46       94.60     23.35 o
  20   2   6       44.97       63.81     24.26 o
 -29   3   6        0.23      -11.07     18.43 o
 -27   3   6      246.82      264.24     18.08 o
 -25   3   6        2.43        9.88     17.27 o
 -23   3   6      625.24      629.09     18.06 o
 -21   3   6      116.79      114.13     14.32 o
 -19   3   6      126.58      102.30     15.53 o
 -17   3   6      959.79      996.01     18.47 o
 -15   3   6        1.20       11.39     14.82 o
 -13   3   6      272.57      265.58     13.79 o
 -11   3   6        2.34       12.99     12.65 o
  -9   3   6      696.45      716.60     16.32 o
  -7   3   6     3511.28     3594.40     42.53 o
  -3   3   6      869.46      906.42     17.24 o
  -1   3   6     2409.26     2659.80     20.93 o
   1   3   6      961.86      930.08     18.70 o
   3   3   6      248.15      301.99     21.08 o
   5   3   6      343.69      355.37     20.38 o
   7   3   6      113.52       73.89     19.85 o
   9   3   6      895.88      961.28     21.04 o
  11   3   6      467.06      458.09     24.38 o
  13   3   6      956.89      984.58     25.68 o
  15   3   6      290.09      288.82     20.69 o
  17   3   6       67.23       76.42     22.76 o
  19   3   6       73.89       77.27     19.30 o
 -28   4   6        0.16       30.45     20.94 o
 -26   4   6      186.53      185.34     18.33 o
 -24   4   6      180.22      185.60     17.45 o
 -22   4   6       69.92       83.25     15.21 o
 -20   4   6      422.21      373.79     18.89 o
 -18   4   6      102.28      108.68     12.63 o
 -16   4   6      796.21      861.81     23.17 o
 -14   4   6      258.16      279.63     13.06 o
 -12   4   6       62.46       56.41     11.93 o
 -10   4   6       48.13       42.30     13.49 o
  -8   4   6      831.63      804.58     15.19 o
  -6   4   6     2750.88     2859.67     25.65 o
  -4   4   6       89.53      110.38     11.99 o
  -2   4   6     4029.28     4092.18     37.62 o
   0   4   6     1030.13     1046.66     18.47 o
   2   4   6      223.94      214.27     16.56 o
   4   4   6     2996.50     3040.49     53.93 o
   6   4   6       30.50       36.01     24.73 o
   8   4   6        3.41       12.23     19.24 o
  10   4   6       43.74       30.06     18.98 o
  12   4   6       91.95      117.84     18.73 o
  14   4   6       39.15       46.29     22.00 o
  16   4   6       25.60       45.83     23.56 o
  18   4   6       59.97       63.87     20.27 o
 -27   5   6       38.86       68.03     19.52 o
 -25   5   6       17.36       33.23     16.67 o
 -23   5   6        0.14       16.73     14.36 o
 -21   5   6       45.31       59.49     16.54 o
 -19   5   6       31.78       40.30     13.42 o
 -17   5   6      127.94      161.24     13.26 o
 -15   5   6      642.49      607.33     14.27 o
 -13   5   6     1845.26     1830.37     41.95 o
 -11   5   6      684.49      707.43     14.59 o
  -9   5   6       27.28       38.54     12.82 o
  -7   5   6      212.29      220.02     15.35 o
  -5   5   6       49.62       52.51     11.30 o
  -3   5   6      120.46      148.69     12.17 o
  -1   5   6      765.95      726.03     14.51 o
   1   5   6       62.33       70.29     14.46 o
   3   5   6       17.50       15.14     13.84 o
   5   5   6        0.70       16.01     14.32 o
   7   5   6      283.36      291.88     18.58 o
   9   5   6      352.15      301.45     16.15 o
  11   5   6        0.50       -0.13     17.04 o
  13   5   6        3.46       10.88     17.22 o
  15   5   6        0.05       22.50     20.17 o
  17   5   6        0.00       -2.93     41.91 o
 -24   6   6      108.24      100.37     17.99 o
 -22   6   6       18.81       29.76     15.92 o
 -20   6   6       26.75       44.39     13.98 o
 -18   6   6       18.36       28.39     12.04 o
 -16   6   6        5.12       15.87     13.04 o
 -14   6   6      132.01      129.81     12.78 o
 -12   6   6      565.41      554.21     15.30 o
 -10   6   6       68.36       81.41     14.33 o
  -8   6   6     1855.79     1761.16     16.89 o
  -6   6   6      928.06      896.25     14.21 o
  -2   6   6       56.85       64.17     12.59 o
   0   6   6       90.96       99.08     13.52 o
   2   6   6      378.55      392.80     13.13 o
   4   6   6      622.81      605.59     14.66 o
   6   6   6      469.99      468.68     20.03 o
   8   6   6      307.44      311.99     19.63 o
  10   6   6        8.30       15.24     17.82 o
  12   6   6        1.57       33.54     22.74 o
  14   6   6        0.22      -20.69     18.77 o
 -21   7   6       19.22       10.85     20.32 o
 -19   7   6       70.84       71.69     14.74 o
 -17   7   6       56.81       41.92     13.71 o
 -15   7   6       23.62       36.17     14.58 o
 -13   7   6       10.04       22.13     14.45 o
 -11   7   6      220.78      221.18     15.66 o
  -9   7   6      557.53      528.38     20.35 o
  -7   7   6      130.68      130.36     13.47 o
  -5   7   6       77.80       81.77     15.80 o
  -3   7   6      467.42      441.27     14.42 o
  -1   7   6       23.71        8.73     15.77 o
   1   7   6       11.85       14.70     12.71 o
   3   7   6        0.10       11.97     11.99 o
   5   7   6        2.15       -2.54     12.95 o
   7   7   6        0.57       26.21     14.39 o
   9   7   6       88.56       94.37     18.56 o
  11   7   6        1.30       34.34     18.60 o
 -16   8   6        0.20        3.88     15.95 o
 -14   8   6       13.71       21.07     16.15 o
 -12   8   6       41.35       43.64     15.48 o
 -10   8   6       12.27       20.25     14.03 o
  -8   8   6        6.92       17.95     13.33 o
  -6   8   6       15.34       30.77     15.20 o
  -4   8   6       19.29       19.58     13.16 o
  -2   8   6        0.26       10.98     14.10 o
   0   8   6        0.00        7.05     16.15 o
   2   8   6       28.85       37.94     14.70 o
   4   8   6       13.27       11.98     15.17 o
   6   8   6       25.18       22.62     16.51 o
 -31   1   7      112.25      103.99     17.75 o
 -29   1   7      240.53      234.20     16.94 o
 -27   1   7       51.96       37.00     15.76 o
 -25   1   7      222.34      207.02     14.92 o
 -23   1   7      731.77      750.62     16.01 o
 -21   1   7       19.10       35.19     13.76 o
 -19   1   7        0.30        3.54     14.20 o
 -17   1   7     4585.40     4458.64     62.07 o
 -15   1   7     3866.35     4179.55     94.43 o
 -13   1   7      669.74      632.98     17.52 o
 -11   1   7    19321.64    19312.39    486.80 o
  -9   1   7    39960.49    40359.46   1066.50 o
  -5   1   7      529.83      483.60     27.37 o
  -3   1   7    53142.20    50667.18   1959.72 o
  -1   1   7     3405.39     3671.46     73.28 o
   1   1   7     7274.84     7231.04    261.81 o
   3   1   7      212.28      198.98     22.94 o
   7   1   7       58.77       48.90     21.38 o
   9   1   7      118.39      117.37     22.13 o
  11   1   7      250.91      258.16     21.96 o
  13   1   7      536.96      517.02     24.27 o
  15   1   7        9.02       23.83     21.85 o
  17   1   7      124.40      118.26     21.47 o
  19   1   7        0.00       10.48     22.57 o
 -30   2   7        0.25       -0.24     15.90 o
 -28   2   7        0.01       27.58     14.87 o
 -26   2   7      261.92      250.45     16.76 o
 -24   2   7      842.05      809.19     26.57 o
 -22   2   7     1717.52     1660.76     19.00 o
 -20   2   7      188.26      212.59     15.93 o
 -18   2   7      172.37      206.83     16.32 o
 -16   2   7     4646.79     4641.87     94.90 o
 -14   2   7        3.81        5.04     13.66 o
 -12   2   7      713.86      681.91     14.65 o
 -10   2   7     9728.85    10248.02    160.68 o
  -6   2   7       49.32       24.58     17.84 o
  -4   2   7    11093.23    10892.90     92.20 o
  -2   2   7     8123.51     7760.87    138.86 o
   2   2   7    10773.99    10886.00    140.70 o
   4   2   7    10639.58    10299.41    112.62 o
   6   2   7      825.63      902.72     22.56 o
   8   2   7        8.55        3.75     15.79 o
  10   2   7      529.14      549.90     25.67 o
  12   2   7       84.15       87.52     19.01 o
  14   2   7      697.20      746.12     27.40 o
  16   2   7      128.74      173.76     23.48 o
  18   2   7       60.76       77.00     23.95 o
  20   2   7        5.84       15.90     21.36 o
 -31   3   7       24.07       28.20     19.33 o
 -29   3   7       86.34       96.10     19.81 o
 -27   3   7        0.27        2.03     17.11 o
 -25   3   7        4.66       10.23     13.60 o
 -23   3   7       14.89        2.52     17.92 o
 -21   3   7      867.01      874.16     23.30 o
 -19   3   7       56.17       71.15     14.58 o
 -17   3   7       79.35       69.41     15.60 o
 -13   3   7        0.60        1.25     12.83 o
 -11   3   7        0.40       -0.66     14.77 o
  -9   3   7       19.15       32.64     14.54 o
  -7   3   7     3357.45     3535.14     49.84 o
  -5   3   7      996.42      921.18     16.80 o
  -3   3   7    13791.46    14795.71    199.77 o
  -1   3   7      357.73      341.90     15.16 o
   1   3   7        7.81       12.10     13.86 o
   3   3   7      441.54      448.38     23.21 o
   5   3   7      162.47      198.86     22.90 o
   7   3   7      122.58      114.64     21.76 o
   9   3   7       25.59       45.07     18.95 o
  11   3   7       68.90       79.69     17.52 o
  13   3   7        0.46       10.55     19.37 o
  15   3   7        6.38       14.44     17.29 o
  17   3   7       74.55       92.07     20.80 o
  19   3   7       13.67       -5.91     24.46 o
 -28   4   7        1.01       21.24     18.23 o
 -26   4   7       19.80       33.77     15.54 o
 -24   4   7      134.63      151.33     17.27 o
 -22   4   7      380.90      378.04     22.69 o
 -20   4   7      148.91      166.44     12.99 o
 -18   4   7        1.47        6.94     12.93 o
 -16   4   7     1882.00     1935.31     31.51 o
 -14   4   7     1092.59     1104.64     25.37 o
 -12   4   7      368.17      347.96     17.90 o
 -10   4   7     1670.81     1683.14     16.63 o
  -8   4   7      144.90      161.74     12.14 o
  -6   4   7     1156.12     1202.34     13.80 o
  -4   4   7       69.96       63.20     14.43 o
  -2   4   7        4.95       12.08     12.93 o
   0   4   7      420.65      393.55     17.02 o
   2   4   7       59.23       41.27     16.40 o
   4   4   7      371.06      384.96     20.21 o
   6   4   7     1089.56     1105.16     31.82 o
   8   4   7       65.32       93.06     21.91 o
  10   4   7       20.47       10.64     23.43 o
  12   4   7       10.06       24.50     17.27 o
  14   4   7      144.05      140.26     32.32 o
  16   4   7       31.28       22.95     16.97 o
 -27   5   7      182.60      166.70     18.98 o
 -25   5   7        3.60        9.22     16.76 o
 -23   5   7        0.55       15.31     15.02 o
 -21   5   7       44.83       38.03     15.05 o
 -19   5   7      233.64      249.36     14.72 o
 -17   5   7      930.99      921.80     14.44 o
 -15   5   7      549.75      608.76     16.54 o
 -13   5   7      170.19      175.99     13.62 o
 -11   5   7        4.88        2.55     11.62 o
  -9   5   7        0.02        5.83     14.01 o
  -7   5   7        0.09       16.53     10.19 o
  -5   5   7      108.96      117.44     13.55 o
  -3   5   7        7.18       25.07     13.16 o
  -1   5   7      118.67      113.32     12.79 o
   1   5   7      259.90      278.34     16.48 o
   3   5   7      120.12      157.83     18.84 o
   5   5   7      169.66      186.28     17.83 o
   7   5   7      161.02      184.51     18.93 o
   9   5   7       11.16       41.72     18.93 o
  11   5   7        0.76        7.10     17.14 o
  13   5   7       37.37       49.80     18.02 o
  15   5   7       86.62      124.77     21.13 o
 -24   6   7       36.70       41.68     16.08 o
 -22   6   7       18.39       29.86     14.09 o
 -20   6   7        3.77       -0.48     13.28 o
 -18   6   7        0.52       18.68     15.87 o
 -16   6   7        0.06        6.49     14.28 o
 -14   6   7      393.74      355.50     13.78 o
 -12   6   7        0.01       12.70     11.51 o
 -10   6   7     1169.83     1094.54     16.57 o
  -8   6   7      172.95      195.93     15.26 o
  -6   6   7       80.84       74.83     12.01 o
  -4   6   7      288.50      297.91     12.96 o
  -2   6   7       95.86       90.56     13.17 o
   0   6   7      728.89      666.33     12.70 o
   2   6   7       74.64       71.00     14.45 o
   4   6   7      253.52      229.19     15.02 o
   6   6   7      136.02      129.36     15.44 o
   8   6   7       90.96      115.09     17.40 o
  10   6   7      178.20      194.74     20.57 o
  12   6   7        7.01       35.99     23.25 o
 -21   7   7       10.26       21.77     14.86 o
 -19   7   7      207.95      204.99     17.73 o
 -17   7   7       60.49       70.53     14.18 o
 -15   7   7        1.71        8.10     14.71 o
 -13   7   7      255.68      263.38     13.46 o
 -11   7   7      187.65      206.39     14.96 o
  -9   7   7       58.42       75.22     15.48 o
  -7   7   7        0.08       25.12     14.41 o
  -5   7   7       60.81       64.23     12.24 o
  -3   7   7       35.95       43.36     11.73 o
  -1   7   7        7.87       20.77     15.65 o
   1   7   7        4.74       13.41     13.56 o
   3   7   7        0.27        3.34     12.18 o
   5   7   7       11.82       21.54     13.99 o
   7   7   7        0.63       11.84     16.34 o
   9   7   7        0.87       -2.77     21.97 o
 -16   8   7        0.01       13.26     17.25 o
 -14   8   7        0.31        2.99     13.45 o
 -12   8   7        0.04        6.48     12.70 o
 -10   8   7        6.75       14.27     14.98 o
  -8   8   7       24.57       21.77     15.37 o
  -6   8   7       22.79       50.09     16.24 o
  -4   8   7        0.68        7.04     15.08 o
  -2   8   7       22.81       30.59     13.45 o
   0   8   7       28.93       38.28     15.22 o
   2   8   7       12.75       13.82     16.96 o
   4   8   7       12.83       11.66     16.58 o
 -32   0   8        8.69       16.58     23.98 o
 -30   0   8      112.50      117.15     24.97 o
 -28   0   8        5.58       14.53     19.32 o
 -26   0   8      279.21      297.38     20.01 o
 -24   0   8        9.27       10.37     18.38 o
 -22   0   8        1.16        4.56     22.84 o
 -20   0   8      208.69      252.02     23.87 o
 -18   0   8      368.38      399.73     25.70 o
 -16   0   8       33.27       35.85     21.81 o
 -14   0   8       55.30       61.14     22.37 o
 -12   0   8    41943.41    40552.47   1384.64 o
 -10   0   8   113433.91   107049.82   3164.96 o
  -8   0   8     5955.68     5119.00     56.43 o
  -6   0   8    46687.67    43443.76    520.32 o
  -4   0   8      163.59      147.84     29.86 o
  -2   0   8     4844.01     4118.53    144.37 o
   2   0   8    10681.63    11635.86    478.91 o
   6   0   8     4692.64     4538.84    145.73 o
   8   0   8       41.42       40.53     28.52 o
  10   0   8       53.65       52.97     26.02 o
  12   0   8       26.42       24.39     25.51 o
  14   0   8        2.05        5.26     29.58 o
  16   0   8       74.26       61.17     33.82 o
  18   0   8        8.12       17.68     31.67 o
 -33   1   8       21.62       24.64     18.11 o
 -31   1   8       80.53       93.30     17.41 o
 -29   1   8       25.51       25.99     15.14 o
 -27   1   8       18.90       19.35     14.32 o
 -25   1   8        0.06       20.21     15.07 o
 -23   1   8     1481.10     1519.04     21.21 o
 -21   1   8      304.24      311.69     15.57 o
 -19   1   8     4073.92     4268.11     66.49 o
 -17   1   8     1227.10     1241.04     25.32 o
 -15   1   8     5314.13     5349.84    102.73 o
 -13   1   8     6330.73     6427.06    163.59 o
 -11   1   8    11230.35    10721.37    266.53 o
  -9   1   8    14169.30    13073.25    168.38 o
  -7   1   8     8703.11     8099.56     44.31 o
  -5   1   8    26012.94    25851.72    508.54 o
  -3   1   8     2843.78     2779.01     65.82 o
  -1   1   8     8515.87     8623.54    217.25 o
   1   1   8     9607.21     9777.62    206.86 o
   3   1   8     1768.39     1966.15     44.63 o
   5   1   8     4997.54     5224.27     74.70 o
   7   1   8        6.56        9.89     20.87 o
   9   1   8        4.29       19.59     21.39 o
  11   1   8       69.28       67.90     21.72 o
  13   1   8       10.27       35.33     21.83 o
  15   1   8      186.40      202.07     24.04 o
  17   1   8       55.79       69.08     25.01 o
  19   1   8       94.76       56.88     26.34 o
 -32   2   8        0.41       16.26     18.04 o
 -30   2   8       32.09       46.47     16.58 o
 -28   2   8        5.31       10.25     15.22 o
 -26   2   8        0.91      -13.36     14.66 o
 -24   2   8       35.59       62.17     17.51 o
 -22   2   8      491.20      508.35     18.72 o
 -20   2   8       40.96       45.65     16.20 o
 -18   2   8      894.86      891.49     18.29 o
 -16   2   8      278.17      305.00     13.41 o
 -14   2   8    11077.47    11369.71    248.57 o
 -12   2   8     4223.47     4245.61     80.78 o
 -10   2   8     1844.00     2000.75     24.32 o
  -8   2   8      180.36      163.90     16.20 o
  -6   2   8     2535.58     2391.25     26.77 o
  -4   2   8     2235.83     2394.12     26.79 o
  -2   2   8     3131.23     3360.61     64.28 o
   0   2   8      573.94      526.03     19.60 o
   2   2   8       73.17      128.28     23.11 o
   4   2   8      621.97      681.67     32.13 o
   6   2   8     1187.77     1131.52     26.99 o
   8   2   8     1039.66      992.69     20.93 o
  10   2   8      739.24      740.43     24.81 o
  12   2   8        2.26      -19.67     21.20 o
  14   2   8      668.08      652.33     24.47 o
  16   2   8       25.07       20.82     16.27 o
  18   2   8       42.97       47.12     18.49 o
 -31   3   8      139.30      144.12     19.38 o
 -29   3   8       33.63       32.47     17.18 o
 -27   3   8        0.14        8.63     15.73 o
 -25   3   8       33.53       51.31     14.39 o
 -23   3   8      414.42      452.50     17.95 o
 -21   3   8      666.75      656.09     17.30 o
 -19   3   8       71.69       94.78     15.97 o
 -17   3   8      178.02      190.58     13.31 o
 -15   3   8     2565.75     2767.79     44.22 o
 -13   3   8     2640.94     2555.38     40.03 o
 -11   3   8     3058.30     3063.29     46.03 o
  -9   3   8     2457.70     2396.53     37.62 o
  -7   3   8      855.36      927.09     16.67 o
  -5   3   8    16924.26    17688.70    203.53 o
  -3   3   8     1066.59     1137.54     19.56 o
  -1   3   8     3927.06     4233.17     61.74 o
   1   3   8      319.46      302.22     16.36 o
   3   3   8      140.14      166.60     17.97 o
   5   3   8        2.00       26.07     17.52 o
   7   3   8      374.05      370.57     20.19 o
   9   3   8     1894.12     1903.55     43.03 o
  11   3   8      650.04      607.96     21.59 o
  13   3   8       63.82       74.05     19.53 o
  15   3   8        4.48       -3.33     19.97 o
  17   3   8        1.92       12.12     24.39 o
 -30   4   8       29.74        8.02     18.80 o
 -28   4   8      101.53       95.26     16.47 o
 -26   4   8        0.79       17.34     16.07 o
 -24   4   8        0.00       26.69     15.78 o
 -22   4   8      525.30      488.94     15.87 o
 -20   4   8       88.20       70.92     15.79 o
 -18   4   8      111.65      116.07     12.11 o
 -16   4   8        3.54       22.27     12.34 o
 -14   4   8       39.21       35.65     13.58 o
 -12   4   8       37.57       47.41     14.37 o
 -10   4   8      386.69      411.97     13.06 o
  -8   4   8        5.07        4.45     12.35 o
  -6   4   8      106.33       99.55     13.35 o
  -4   4   8     1399.65     1265.23     25.28 o
  -2   4   8      863.79      947.02     27.04 o
   0   4   8      502.78      551.78     19.78 o
   2   4   8      224.06      226.51     15.72 o
   4   4   8        7.07      -26.13     19.94 o
   6   4   8     2684.95     2819.99     26.47 o
   8   4   8      493.99      449.85     19.50 o
  10   4   8        1.45      -12.09     17.74 o
  12   4   8       90.12      105.61     19.68 o
  14   4   8       30.61       36.29     19.73 o
  16   4   8        4.18       25.97     24.09 o
 -27   5   8       17.53       25.09     15.81 o
 -25   5   8      159.11      193.39     17.24 o
 -23   5   8       46.47       66.23     14.88 o
 -21   5   8        0.85       24.71     13.29 o
 -19   5   8        4.07       21.93     12.09 o
 -17   5   8       57.12       68.80     14.25 o
 -15   5   8       16.55       28.47     12.49 o
 -13   5   8      164.14      196.17     13.00 o
 -11   5   8      325.41      334.88     14.64 o
  -9   5   8      355.13      356.24     14.48 o
  -7   5   8     1092.47     1126.59     15.24 o
  -5   5   8      125.14      122.62     11.32 o
  -3   5   8      219.72      221.63     13.78 o
  -1   5   8       12.72       -1.40     14.18 o
   1   5   8       21.34       15.58     13.97 o
   3   5   8       98.97      130.98     15.84 o
   5   5   8     1136.92     1018.57     21.43 o
   7   5   8       13.17       22.67     16.33 o
   9   5   8       16.88       35.89     16.82 o
  11   5   8        8.76        5.55     19.45 o
  13   5   8       12.51       12.93     16.54 o
  15   5   8       57.97       52.88     19.27 o
 -26   6   8       90.57       74.37     25.98 o
 -24   6   8        5.47       -0.39     15.63 o
 -22   6   8        0.34        8.15     14.16 o
 -20   6   8       52.39       37.21     14.72 o
 -18   6   8       92.64       82.68     13.53 o
 -16   6   8      609.00      631.41     16.45 o
 -14   6   8      860.68      797.88     25.23 o
 -12   6   8     1741.38     1651.56     18.01 o
 -10   6   8      466.53      477.86     14.11 o
  -8   6   8       35.98       44.13     13.09 o
  -6   6   8       83.36      107.67     13.06 o
  -4   6   8      215.29      211.17     10.36 o
  -2   6   8       54.38       76.09     13.51 o
   0   6   8     1558.29     1554.49     47.87 o
   2   6   8      164.52      177.85     15.99 o
   4   6   8      176.25      138.50     15.09 o
   6   6   8        2.45        5.37     22.58 o
   8   6   8       22.68       37.50     19.76 o
  10   6   8        8.48       32.37     19.95 o
  12   6   8        2.00        4.21     21.16 o
 -21   7   8       95.33       93.36     15.27 o
 -19   7   8       46.93       77.33     15.56 o
 -17   7   8       62.65       77.46     14.09 o
 -15   7   8        0.27       -0.56     13.40 o
 -13   7   8        4.42       16.61     13.47 o
 -11   7   8       39.81       32.67     12.67 o
  -9   7   8       30.88       44.59     12.50 o
  -7   7   8      923.18      908.50     25.94 o
  -5   7   8       27.41       35.84     11.96 o
  -3   7   8       25.97       41.87     12.68 o
  -1   7   8      159.17      155.77     16.63 o
   1   7   8        6.56       35.35     21.02 o
   3   7   8        6.10       10.70     14.80 o
   5   7   8       12.81       40.18     16.92 o
   7   7   8       34.76       23.81     14.22 o
   9   7   8        1.52       10.15     18.79 o
 -16   8   8       65.80       82.62     14.41 o
 -14   8   8       26.06       32.63     13.83 o
 -12   8   8        3.42        8.22     12.58 o
 -10   8   8       17.20       28.54     15.09 o
  -8   8   8        0.67       13.45     16.40 o
  -6   8   8        3.24        5.59     14.07 o
  -4   8   8       50.52       65.38     14.01 o
  -2   8   8       10.54       31.73     16.43 o
   0   8   8        0.00       -7.88     17.93 o
   2   8   8        6.01        6.66     17.15 o
   4   8   8        3.02        3.27     51.71 o
 -33   1   9       42.77       20.99     18.01 o
 -31   1   9        1.90       19.63     16.40 o
 -29   1   9        0.49       20.54     16.42 o
 -27   1   9       29.83       42.80     15.98 o
 -25   1   9       85.49       92.45     15.96 o
 -23   1   9      683.76      665.91     18.15 o
 -21   1   9       76.00       79.20     16.79 o
 -19   1   9     1309.68     1276.51     17.18 o
 -17   1   9     1674.41     1599.14     36.09 o
 -15   1   9      237.67      226.20     13.37 o
 -13   1   9     7958.49     7495.38    188.68 o
 -11   1   9      472.50      471.69     24.06 o
  -9   1   9    28622.20    27496.05    199.28 o
  -7   1   9    22596.96    21058.05    341.77 o
  -5   1   9     4286.53     4189.22     58.56 o
  -3   1   9    10212.93     9762.00    232.67 o
  -1   1   9      875.16      893.72     23.73 o
   1   1   9       26.95       27.23     20.34 o
   3   1   9      273.83      271.04     18.89 o
   5   1   9     1492.62     1523.24     32.90 o
   7   1   9      481.97      471.21     23.86 o
   9   1   9     1371.10     1327.39     28.72 o
  11   1   9      344.00      347.89     29.03 o
  13   1   9       24.44       15.06     30.59 o
  15   1   9      189.50      170.82     24.91 o
  17   1   9      133.68      144.26     25.48 o
 -32   2   9      126.39      104.85     18.10 o
 -30   2   9      191.19      194.67     17.69 o
 -28   2   9      479.49      468.53     16.53 o
 -26   2   9       86.92       86.21     14.85 o
 -24   2   9      786.99      753.14     17.40 o
 -22   2   9      129.06      109.68     16.18 o
 -20   2   9     2206.54     2228.31     44.26 o
 -18   2   9      931.30      952.57     20.73 o
 -16   2   9     2709.17     2897.08     57.16 o
 -14   2   9     5213.46     5127.04    105.95 o
 -12   2   9     1714.63     1620.11     28.49 o
 -10   2   9      829.24      886.41     20.04 o
  -8   2   9     1551.12     1611.41     22.99 o
  -6   2   9     3848.89     3364.99     23.82 o
  -4   2   9       96.60       57.51     17.07 o
  -2   2   9     5555.70     5637.29    121.10 o
   0   2   9      810.72      919.84     30.91 o
   2   2   9      105.29      112.79     19.62 o
   4   2   9     4715.87     4873.95     41.64 o
   6   2   9      991.75     1066.72     26.48 o
   8   2   9        1.85        2.10     22.28 o
  10   2   9      337.81      343.54     20.82 o
  12   2   9       10.35       23.29     21.89 o
  14   2   9       55.41       64.21     17.80 o
  16   2   9       52.02       37.61     24.40 o
  18   2   9       38.10       28.82     24.78 o
 -31   3   9       20.15       30.54     16.64 o
 -29   3   9        3.88       36.11     18.95 o
 -27   3   9      105.70      112.90     14.94 o
 -25   3   9      218.26      205.22     17.47 o
 -23   3   9     1517.28     1361.87     22.00 o
 -21   3   9       97.58       82.52     13.52 o
 -19   3   9       18.88       41.20     14.69 o
 -17   3   9      894.77     1003.84     25.13 o
 -15   3   9     1251.57     1276.29     30.91 o
 -13   3   9     2537.65     2487.21     29.12 o
 -11   3   9      187.52      217.24     13.65 o
  -9   3   9     2731.20     2712.02     39.95 o
  -7   3   9      777.20      783.13     20.31 o
  -3   3   9      568.05      532.96     15.00 o
  -1   3   9       63.40       25.33     17.30 o
   1   3   9     1950.24     1941.15     31.41 o
   3   3   9      945.36      893.92     20.45 o
   5   3   9     4614.97     4764.43     30.46 o
   7   3   9       75.94       97.19     19.01 o
   9   3   9       34.97       27.21     18.93 o
  11   3   9      114.17      131.06     30.31 o
  13   3   9       78.92       95.05     19.44 o
  15   3   9       43.97       70.72     20.23 o
  17   3   9        0.10       34.22     24.78 o
 -30   4   9       18.16       15.17     17.10 o
 -28   4   9       20.28        5.82     17.72 o
 -26   4   9       56.08       56.88     16.34 o
 -24   4   9       53.50       51.90     15.91 o
 -22   4   9      104.10      114.53     14.45 o
 -20   4   9      342.32      373.25     14.25 o
 -18   4   9      130.10      128.97     13.95 o
 -16   4   9      403.84      431.41     16.18 o
 -14   4   9     2148.39     2170.70     58.25 o
 -12   4   9     1359.98     1214.12     21.65 o
 -10   4   9      166.34      200.32     13.21 o
  -8   4   9        8.98       16.49     11.86 o
  -6   4   9       25.15       22.30     12.69 o
  -4   4   9      317.89      297.30     16.22 o
  -2   4   9       16.62       40.11     20.17 o
   0   4   9      144.25      148.12     17.89 o
   2   4   9        8.04        2.83     16.10 o
   4   4   9      349.00      341.12     18.13 o
   6   4   9      322.64      354.37     17.97 o
   8   4   9       17.93        9.40     18.45 o
  10   4   9       36.52       26.17     19.38 o
  12   4   9        6.40       20.68     17.40 o
  14   4   9      162.79      160.09     18.93 o
 -29   5   9        0.03        7.37     17.84 o
 -27   5   9        0.27       11.20     14.98 o
 -25   5   9        0.00       12.34     15.64 o
 -23   5   9      168.55      178.35     13.25 o
 -21   5   9       80.96       87.83     14.56 o
 -19   5   9      531.95      500.21     15.27 o
 -17   5   9        3.83       -5.39     12.42 o
 -15   5   9      807.01      803.81     20.01 o
 -13   5   9      450.70      433.77     14.83 o
 -11   5   9      381.05      376.56     16.47 o
  -9   5   9        2.16       15.32     11.66 o
  -7   5   9     1487.66     1526.93     26.45 o
  -5   5   9       31.40       53.35     12.32 o
  -3   5   9        9.80        7.52     18.84 o
  -1   5   9        2.12       -2.21     14.79 o
   1   5   9      151.14      189.38     17.28 o
   3   5   9     1576.84     1446.41     31.07 o
   5   5   9        4.20        9.74     21.35 o
   7   5   9       58.06       82.73     23.54 o
   9   5   9        0.22      -23.84     15.91 o
  11   5   9        0.47       23.84     20.18 o
  13   5   9        0.03       14.84     18.94 o
 -26   6   9       41.24       33.36     18.93 o
 -24   6   9        5.53       39.79     19.97 o
 -22   6   9       36.10       43.52     16.19 o
 -20   6   9      101.92      108.11     14.96 o
 -18   6   9      410.64      408.20     15.02 o
 -16   6   9      321.10      309.96     14.81 o
 -14   6   9     1305.71     1266.37     42.85 o
 -12   6   9      140.54      141.96     15.38 o
 -10   6   9       55.17       59.88     13.86 o
  -8   6   9        3.93       -1.55     13.34 o
  -6   6   9       64.87       76.80     11.19 o
  -4   6   9      665.16      642.70     12.48 o
  -2   6   9        0.33        2.18     15.46 o
   0   6   9       78.77       79.99     19.85 o
   2   6   9      485.64      452.00     16.27 o
   4   6   9       63.64       98.87     15.52 o
   6   6   9        4.42       13.43     22.36 o
   8   6   9        1.57       17.62     17.88 o
  10   6   9       14.03       25.96     23.91 o
 -23   7   9       10.08        6.88     17.48 o
 -21   7   9        4.76       18.31     15.14 o
 -19   7   9        7.51       16.94     15.04 o
 -17   7   9       38.62       45.11     16.07 o
 -15   7   9       38.44       56.10     12.77 o
 -13   7   9        1.19        6.00     11.31 o
 -11   7   9      266.50      269.94     13.23 o
  -9   7   9       31.84       27.69     12.59 o
  -7   7   9      456.77      432.69     13.60 o
  -5   7   9       96.42       92.65     12.92 o
  -3   7   9       46.26       51.64     12.70 o
  -1   7   9       31.06       42.83     13.77 o
   1   7   9       36.58       10.64     17.59 o
   3   7   9       42.53       55.54     17.07 o
   5   7   9       16.81       24.36     13.39 o
   7   7   9        0.49       30.81     21.06 o
 -16   8   9       83.88       63.02     15.22 o
 -14   8   9      114.70      112.59     14.69 o
 -12   8   9      103.82      104.28     16.63 o
 -10   8   9       59.68       64.75     13.72 o
  -8   8   9        0.12        7.98     15.24 o
  -6   8   9       11.52        0.96     13.33 o
  -4   8   9        3.43        3.56     14.29 o
  -2   8   9       30.01       25.92     15.57 o
   0   8   9        3.77       39.18     16.85 o
   2   8   9        7.26       29.19     15.70 o
 -34   0  10       85.22       93.99     27.34 o
 -32   0  10       11.76       30.75     23.05 o
 -30   0  10       16.27       15.75     23.45 o
 -28   0  10      390.94      423.50     23.51 o
 -26   0  10       36.64       42.61     19.06 o
 -24   0  10     7176.88     6909.35    200.32 o
 -22   0  10       82.33       99.36     18.54 o
 -20   0  10     1707.04     1584.79     83.66 o
 -18   0  10      643.58      639.87     31.05 o
 -14   0  10     7011.71     7030.96    270.06 o
 -12   0  10    13747.87    12292.14     64.86 o
 -10   0  10    21202.27    18897.36     92.59 o
  -8   0  10    16934.47    14726.45    254.05 o
  -6   0  10     9828.19     9047.72    251.22 o
  -4   0  10     2959.36     3140.95     63.76 o
  -2   0  10       93.05       86.04     26.91 o
   0   0  10     2751.43     2809.33    167.12 o
   2   0  10        7.84        3.89     25.81 o
   4   0  10      232.90      217.44     31.82 o
   6   0  10      870.96      866.88     39.18 o
   8   0  10      286.25      285.72     28.20 o
  10   0  10      538.25      502.61     31.00 o
  12   0  10      180.78      109.60     33.85 o
  14   0  10       55.39       45.18     34.84 o
  16   0  10       19.33       16.69     31.40 o
 -33   1  10       46.87       43.65     17.16 o
 -31   1  10       24.61       33.47     15.27 o
 -29   1  10       74.69       71.23     13.93 o
 -27   1  10       28.01       45.08     13.84 o
 -25   1  10        5.41       15.90     15.97 o
 -23   1  10     3466.50     3302.25     52.30 o
 -21   1  10       31.93       59.27     16.56 o
 -19   1  10        7.82       23.25     13.30 o
 -17   1  10      270.00      276.94     22.89 o
 -15   1  10     3256.66     3195.53     70.39 o
 -13   1  10        2.32        3.96     16.95 o
 -11   1  10     2906.65     2942.94     41.74 o
  -9   1  10     6120.89     5675.33     81.03 o
  -7   1  10    19996.65    18486.15    340.33 o
  -5   1  10      141.09       95.59     22.41 o
  -3   1  10     1704.39     1564.28     43.94 o
  -1   1  10      185.66      201.32     21.77 o
   1   1  10       19.42       16.14     16.48 o
   3   1  10       12.40       15.56     20.01 o
   5   1  10     3821.68     3910.30     81.02 o
   7   1  10        0.00       23.62     21.20 o
   9   1  10      136.26      126.21     19.13 o
  11   1  10        7.82       18.89     21.76 o
  13   1  10        9.65       15.10     22.81 o
  15   1  10      286.90      251.81     29.63 o
  17   1  10       36.06       43.70     24.91 o
 -34   2  10        1.97       12.39     55.09 o
 -32   2  10       74.58       86.25     17.29 o
 -30   2  10       74.39       79.29     17.34 o
 -28   2  10      618.72      610.32     15.70 o
 -26   2  10       51.49       55.18     14.92 o
 -24   2  10      911.95      982.72     26.22 o
 -22   2  10      429.87      403.17     16.91 o
 -20   2  10      128.91      108.14     13.42 o
 -18   2  10        0.18        7.06     12.57 o
 -16   2  10      860.86      884.32     17.99 o
 -14   2  10     3619.78     3806.56     85.64 o
 -12   2  10     3726.64     3877.85     77.48 o
 -10   2  10       13.99       20.96     15.44 o
  -8   2  10     3379.32     3257.42     31.77 o
  -6   2  10     5839.94     5692.58     61.48 o
  -2   2  10     3729.56     3748.79     80.22 o
   0   2  10     2549.62     2658.03     30.09 o
   2   2  10     3363.43     3330.92     52.38 o
   4   2  10      113.14      110.81     19.47 o
   6   2  10      224.05      213.30     27.35 o
   8   2  10      855.73      940.62     30.19 o
  10   2  10        0.63       37.81     22.46 o
  12   2  10        8.93       26.48     31.04 o
  14   2  10       89.71      101.58     23.35 o
  16   2  10       11.58       28.26     21.54 o
 -33   3  10       39.63       23.01     21.13 o
 -31   3  10      226.98      209.80     17.08 o
 -29   3  10      167.35      162.18     15.12 o
 -27   3  10        0.36       16.73     16.52 o
 -25   3  10      167.37      176.88     17.05 o
 -23   3  10       69.51       69.92     14.04 o
 -21   3  10      282.60      285.62     14.31 o
 -19   3  10     1004.60     1139.56     31.75 o
 -17   3  10       28.97       47.41     12.85 o
 -15   3  10     2739.08     2889.68     47.99 o
 -13   3  10     1037.77     1046.33     15.40 o
 -11   3  10      497.99      535.24     16.70 o
  -9   3  10     1676.92     1847.96     27.68 o
  -7   3  10      308.69      256.58     15.77 o
  -5   3  10        0.54       12.50     16.18 o
  -1   3  10      875.61      859.46     23.99 o
   1   3  10      380.56      371.75     16.32 o
   3   3  10      143.15      158.34     19.68 o
   5   3  10     1520.94     1486.34     56.88 o
   7   3  10      541.59      554.70     23.55 o
   9   3  10      312.26      315.20     42.57 o
  11   3  10       33.01       35.33     19.30 o
  13   3  10       49.40       68.16     23.08 o
  15   3  10        0.31       16.29     28.91 o
 -30   4  10       39.65       45.23     19.99 o
 -28   4  10       11.68       18.39     15.65 o
 -26   4  10       38.49       52.62     15.45 o
 -24   4  10      333.49      298.41     14.20 o
 -22   4  10      315.64      305.37     15.13 o
 -20   4  10      206.92      202.27     13.87 o
 -18   4  10      237.19      236.14     14.81 o
 -16   4  10      639.96      660.74     17.36 o
 -14   4  10      194.82      197.96     13.27 o
 -12   4  10     2111.25     1973.10     24.19 o
 -10   4  10       17.19       33.63     13.29 o
  -8   4  10      729.82      725.28     14.08 o
  -6   4  10     1145.29     1171.19     22.70 o
  -4   4  10        0.33       23.58     14.39 o
  -2   4  10      291.63      288.04     17.67 o
   0   4  10       70.40       63.79     18.44 o
   2   4  10      794.50      818.40     21.93 o
   4   4  10       72.94       60.49     25.25 o
   6   4  10      482.38      541.19     43.78 o
   8   4  10       63.85       74.25     21.44 o
  10   4  10      135.35      109.54     17.44 o
  12   4  10        5.20       17.65     23.91 o
  14   4  10        3.60       -4.39     24.53 o
 -29   5  10      135.61      133.02     19.18 o
 -27   5  10       16.23       20.75     14.57 o
 -25   5  10        0.73       27.32     16.43 o
 -23   5  10       22.72       27.73     13.51 o
 -21   5  10     1254.65     1197.52     26.83 o
 -19   5  10        0.26        4.14     13.87 o
 -17   5  10      108.54      104.93     14.56 o
 -15   5  10      366.40      402.45     13.46 o
 -13   5  10      744.55      758.87     15.84 o
 -11   5  10     1699.33     1644.27     16.21 o
  -9   5  10      263.65      271.28     13.67 o
  -7   5  10       19.60        9.40     11.23 o
  -5   5  10       20.43       36.62     13.98 o
  -3   5  10        2.00       13.79     13.99 o
  -1   5  10      100.39       99.66     17.23 o
   1   5  10     1061.21      979.65     25.89 o
   3   5  10        8.66      -13.50     16.54 o
   5   5  10      169.54      147.11     17.04 o
   7   5  10       45.16       37.04     19.07 o
   9   5  10        0.05       26.30     15.66 o
  11   5  10        0.22      -30.29     18.45 o
  13   5  10       12.15       35.94     42.24 o
 -26   6  10       29.59       31.75     16.22 o
 -24   6  10        1.51        3.89     16.30 o
 -22   6  10       58.33       57.26     15.89 o
 -20   6  10       25.89       32.59     14.76 o
 -18   6  10      180.99      166.12     15.97 o
 -16   6  10      373.21      387.55     15.16 o
 -14   6  10       34.91       37.10     12.49 o
 -12   6  10      215.22      228.24     13.63 o
 -10   6  10      192.23      189.85     13.21 o
  -8   6  10       58.81       87.92     11.60 o
  -6   6  10      117.13      120.56     13.17 o
  -4   6  10      502.41      486.67     14.02 o
  -2   6  10      457.66      414.91     13.99 o
   0   6  10       79.73       62.90     20.98 o
   2   6  10       91.23       99.57     18.90 o
   4   6  10       30.49       19.53     21.70 o
   6   6  10       17.48       -5.57     22.72 o
   8   6  10       37.87       24.43     18.88 o
  10   6  10        0.70       -3.94     23.87 o
 -23   7  10        7.71       26.05     16.44 o
 -21   7  10        0.11       15.88     15.50 o
 -19   7  10        0.68        8.17     14.20 o
 -17   7  10      284.08      275.84     13.13 o
 -15   7  10       48.38       48.54     14.34 o
 -13   7  10        7.40       27.48     13.59 o
 -11   7  10      265.72      246.00     15.07 o
  -9   7  10      127.90      101.34     14.68 o
  -7   7  10       56.08       68.64     14.22 o
  -5   7  10       22.61       34.50     13.55 o
  -3   7  10        3.21        5.83     12.09 o
  -1   7  10       49.65       63.95     13.02 o
   1   7  10       23.11       12.98     14.75 o
   3   7  10        1.51       10.95     17.27 o
   5   7  10       23.21       36.99     24.23 o
 -18   8  10        5.33        9.23     14.21 o
 -16   8  10       15.24       15.24     14.98 o
 -14   8  10       61.01       57.44     16.63 o
 -12   8  10       46.20       55.69     14.73 o
 -10   8  10       17.28       11.46     13.96 o
  -8   8  10       68.68       89.06     14.51 o
  -6   8  10        7.19       12.12     14.15 o
  -4   8  10       28.91       30.15     16.65 o
  -2   8  10        7.91       24.37     16.83 o
   0   8  10        0.70        0.49     15.22 o
 -35   1  11        3.82       13.28     18.48 o
 -33   1  11        1.75       -0.73     15.73 o
 -31   1  11       28.83       28.82     16.19 o
 -29   1  11      159.85      181.16     16.30 o
 -27   1  11      151.02      167.43     15.02 o
 -25   1  11     2640.82     2544.20     51.10 o
 -23   1  11        6.70       21.15     14.45 o
 -21   1  11     2981.34     3091.59     59.24 o
 -19   1  11     1185.67     1265.72     18.52 o
 -17   1  11      171.08      167.29     14.68 o
 -15   1  11     1103.92      997.91     24.61 o
 -13   1  11       94.62       95.93     19.10 o
 -11   1  11      229.03      265.00     21.86 o
  -9   1  11     2814.00     2638.52     27.82 o
  -7   1  11       39.13       26.44     18.15 o
  -5   1  11     7058.61     6761.94    139.97 o
  -3   1  11     4463.05     4280.66     76.03 o
  -1   1  11     2086.28     2215.68     44.53 o
   1   1  11      119.84      133.93     19.38 o
   3   1  11     1038.91      995.41     24.51 o
   5   1  11       58.11       42.65     21.15 o
   7   1  11     1393.41     1404.73     26.64 o
   9   1  11      145.10      133.55     22.47 o
  11   1  11        2.30       19.09     22.02 o
  13   1  11        7.32       18.93     24.58 o
  15   1  11       16.05       32.59     32.07 o
 -34   2  11        3.52       17.68     19.60 o
 -32   2  11       41.64       44.80     15.98 o
 -30   2  11        0.72        9.22     16.65 o
 -28   2  11        3.43       23.62     15.19 o
 -26   2  11      401.62      386.46     15.64 o
 -24   2  11      108.83      119.33     14.37 o
 -22   2  11      232.33      243.57     14.46 o
 -20   2  11       34.04       31.18     14.72 o
 -18   2  11      408.73      386.77     16.80 o
 -16   2  11      120.77      151.13     14.97 o
 -14   2  11     2942.66     3152.41     72.95 o
 -12   2  11      499.36      489.36     17.09 o
 -10   2  11      235.62      253.22     15.93 o
  -8   2  11       14.30       14.57     14.14 o
  -6   2  11      167.26      150.76     16.73 o
  -4   2  11    17618.81    17520.06    381.11 o
   0   2  11     4532.16     4604.86     44.41 o
   2   2  11      374.66      383.14     25.58 o
   4   2  11        6.94       31.70     20.23 o
   6   2  11      609.90      516.70     39.00 o
   8   2  11       89.85       64.89     36.73 o
  10   2  11      370.98      386.25     28.50 o
  12   2  11      223.98      205.35     22.03 o
  14   2  11        0.21       -0.01     20.31 o
  16   2  11        4.32       36.96     21.92 o
 -33   3  11       13.76       -8.24     19.60 o
 -31   3  11      209.59      204.41     16.04 o
 -29   3  11       76.56       70.85     16.22 o
 -27   3  11       12.15       27.91     14.89 o
 -25   3  11        6.18       10.75     13.82 o
 -23   3  11      292.67      273.49     14.61 o
 -21   3  11      411.64      411.94     13.99 o
 -19   3  11      492.84      502.73     14.64 o
 -17   3  11      135.34      131.90     14.13 o
 -15   3  11      154.55      164.97     13.99 o
 -13   3  11     3005.42     3141.30     52.21 o
 -11   3  11     1561.14     1605.91     26.84 o
  -9   3  11       36.23       54.68     14.56 o
  -7   3  11     2173.41     2259.85     20.88 o
  -5   3  11        0.68        5.88     15.46 o
  -3   3  11      249.32      210.08     16.26 o
  -1   3  11       11.22       22.78     18.90 o
   1   3  11      152.95      110.69     23.48 o
   3   3  11        0.37       38.33     22.69 o
   5   3  11     1840.91     1741.13     30.98 o
   7   3  11       12.99       29.99     18.34 o
   9   3  11       21.08      -10.98     22.89 o
  11   3  11       11.05       56.20     22.67 o
  13   3  11        1.35       -0.52     20.98 o
  15   3  11        5.36       16.85     21.28 o
 -32   4  11       27.12       45.18     17.99 o
 -30   4  11        0.72       -1.99     17.63 o
 -28   4  11       62.42       65.48     14.89 o
 -26   4  11       74.06       81.98     15.13 o
 -24   4  11       45.40       21.72     12.84 o
 -22   4  11      197.56      196.79     13.95 o
 -20   4  11       31.25       34.87     14.33 o
 -18   4  11      231.89      221.70     15.93 o
 -16   4  11       46.67       33.77     15.58 o
 -14   4  11     1597.81     1664.07     41.53 o
 -12   4  11       84.82       66.50     13.06 o
 -10   4  11        3.65       -2.04     12.57 o
  -8   4  11       10.87        7.82     13.20 o
  -6   4  11      624.07      619.51     16.00 o
  -4   4  11      432.04      433.09     15.51 o
  -2   4  11        0.02       11.46     13.40 o
   0   4  11      659.80      722.06     26.44 o
   2   4  11     1216.30     1153.74     53.46 o
   4   4  11      444.04      463.81     19.97 o
   6   4  11        9.75       17.41     21.06 o
   8   4  11       67.36       55.53     16.83 o
  10   4  11       11.91       22.33     19.77 o
  12   4  11        6.31       10.63     20.77 o
 -29   5  11        1.62       18.83     16.88 o
 -27   5  11       24.28       37.57     14.47 o
 -25   5  11        2.10       12.23     15.05 o
 -23   5  11       33.27       44.91     13.68 o
 -21   5  11       87.60       79.40     14.25 o
 -19   5  11      726.32      663.32     15.91 o
 -17   5  11      589.87      571.87     16.87 o
 -15   5  11       37.36       34.12     13.58 o
 -13   5  11      775.09      809.34     16.14 o
 -11   5  11     2516.61     2443.39     32.66 o
  -9   5  11       63.43       47.03     12.67 o
  -7   5  11      278.25      288.59     15.39 o
  -5   5  11      226.79      241.19     15.46 o
  -3   5  11      804.06      823.80     33.37 o
  -1   5  11     1924.48     1784.05     31.95 o
   1   5  11      205.17      181.32     20.99 o
   3   5  11       69.31       76.84     26.02 o
   5   5  11      113.88      135.09     19.39 o
   7   5  11       13.49       34.03     19.46 o
   9   5  11       27.54       54.29     21.64 o
  11   5  11       19.85       56.73     35.37 o
 -26   6  11        0.78       27.52     15.34 o
 -24   6  11      170.39      163.29     16.02 o
 -22   6  11       23.73       29.38     13.64 o
 -20   6  11       63.53       98.65     15.89 o
 -18   6  11        4.37       24.03     13.44 o
 -16   6  11      395.18      385.37     16.39 o
 -14   6  11     1461.51     1405.08     33.45 o
 -12   6  11        7.59       11.26     14.60 o
 -10   6  11      369.13      380.44     12.43 o
  -8   6  11     1008.12      977.77     13.89 o
  -6   6  11      308.11      313.84     14.34 o
  -4   6  11      105.55       99.29     14.09 o
  -2   6  11      406.63      392.40     17.05 o
   0   6  11       42.94       47.80     15.44 o
   2   6  11       60.61       71.39     21.73 o
   4   6  11       12.49       20.53     30.92 o
   6   6  11        2.37        2.66     23.25 o
   8   6  11        8.41        3.12     47.82 o
 -23   7  11      137.38      135.04     16.11 o
 -21   7  11       50.83       49.82     15.41 o
 -19   7  11       61.18       68.44     15.30 o
 -17   7  11       33.59       42.44     15.12 o
 -15   7  11        0.89        6.11     12.06 o
 -13   7  11       15.57       40.33     12.80 o
 -11   7  11       26.36       37.17     15.37 o
  -9   7  11       22.20       32.71     11.90 o
  -7   7  11       71.41       66.15     12.04 o
  -5   7  11        0.54        9.25     11.92 o
  -3   7  11        1.26       19.47     12.70 o
  -1   7  11        0.31        8.04     13.74 o
   1   7  11       40.61       35.21     13.33 o
   3   7  11       22.78       59.50     20.42 o
   5   7  11       58.06       58.81     23.99 o
 -18   8  11       15.63       28.04     16.17 o
 -16   8  11        1.58       -6.34     13.99 o
 -14   8  11        5.09       30.43     13.77 o
 -12   8  11        4.76       20.18     14.62 o
 -10   8  11        0.54        9.31     12.87 o
  -8   8  11       80.77       57.02     13.69 o
  -6   8  11        7.40        2.64     14.35 o
  -4   8  11        5.28       23.48     13.69 o
  -2   8  11        3.26       10.48     14.78 o
   0   8  11        5.68       -3.28     24.40 o
 -34   0  12        0.71       17.08     24.88 o
 -32   0  12        1.49       15.35     24.01 o
 -30   0  12      108.00       91.32     23.37 o
 -28   0  12      131.28      187.69     23.25 o
 -26   0  12     1672.18     1634.10     50.46 o
 -24   0  12      859.57      891.49     31.35 o
 -22   0  12     3111.95     3091.77     59.65 o
 -20   0  12     1781.13     1761.74     34.33 o
 -18   0  12      561.97      482.91     23.06 o
 -16   0  12     1935.52     1946.27     47.51 o
 -14   0  12     4710.74     4176.49     39.26 o
 -12   0  12      109.77       90.62     22.06 o
 -10   0  12     1956.59     2127.03     34.88 o
  -8   0  12     4631.31     4476.01    133.09 o
  -6   0  12      822.32      720.47     31.83 o
  -4   0  12       94.50      145.03     27.25 o
  -2   0  12     1134.88     1096.19     72.22 o
   0   0  12      698.35      796.85     49.39 o
   2   0  12      412.00      389.69     29.12 o
   4   0  12     1432.81     1402.90     72.94 o
   6   0  12       60.53       67.47     28.04 o
   8   0  12     1457.40     1404.83     37.68 o
  10   0  12        6.21        2.29     29.27 o
  12   0  12        3.31       25.54     34.20 o
  14   0  12       96.74       89.58     29.11 o
 -35   1  12       98.34      104.48     18.66 o
 -33   1  12        6.77       -0.85     15.39 o
 -31   1  12      455.24      456.38     18.15 o
 -29   1  12        2.73       10.26     15.00 o
 -27   1  12      111.78      128.21     14.64 o
 -25   1  12      452.12      444.17     18.08 o
 -23   1  12      726.69      793.91     21.10 o
 -21   1  12      181.87      193.98     18.65 o
 -19   1  12     2722.37     2589.41     44.05 o
 -17   1  12     9475.26     9370.80    172.73 o
 -15   1  12     9645.02     9670.20    215.67 o
 -13   1  12      422.71      371.61     19.59 o
 -11   1  12     9369.27     9290.75     80.67 o
  -9   1  12     1538.98     1607.39     26.00 o
  -7   1  12     4413.72     4347.39     94.67 o
  -5   1  12     4122.98     3896.75     65.45 o
  -3   1  12     1666.24     1675.80     23.87 o
  -1   1  12       38.17       52.61     19.16 o
   1   1  12     1078.69     1003.93     25.77 o
   3   1  12     1353.49     1318.69     40.34 o
   5   1  12      193.13      196.91     21.99 o
   7   1  12       73.22       66.35     20.86 o
   9   1  12        1.66       26.37     21.07 o
  11   1  12        3.35       12.00     23.05 o
  13   1  12        7.54        8.22     28.87 o
  15   1  12       49.81       45.30     31.02 o
 -34   2  12       41.45       37.84     16.58 o
 -32   2  12       75.40       56.50     17.10 o
 -30   2  12      416.64      439.19     17.64 o
 -28   2  12      665.44      733.17     17.98 o
 -26   2  12        1.12        0.35     14.96 o
 -24   2  12       20.51       41.08     15.68 o
 -22   2  12       10.29       32.64     14.43 o
 -20   2  12      532.76      578.05     15.19 o
 -18   2  12     1009.52      980.54     20.03 o
 -16   2  12      549.25      556.38     20.65 o
 -14   2  12      766.56      885.47     17.92 o
 -12   2  12      407.39      474.97     16.65 o
 -10   2  12      446.16      443.81     16.33 o
  -8   2  12     6515.89     5830.50     40.02 o
  -6   2  12        1.63        8.29     15.36 o
  -4   2  12      783.08      859.79     39.55 o
  -2   2  12      716.41      672.88     18.72 o
   0   2  12      616.66      593.67     24.81 o
   2   2  12      487.88      487.10     25.12 o
   4   2  12      203.01      242.25     53.07 o
   6   2  12      408.23      387.96     27.95 o
   8   2  12       73.50       88.13     26.00 o
  10   2  12      108.76      112.06     22.31 o
  12   2  12        0.13       35.41     20.28 o
  14   2  12       23.44       33.29     21.99 o
 -33   3  12      333.29      358.91     19.79 o
 -31   3  12        1.98        6.86     17.67 o
 -29   3  12      222.00      213.36     16.34 o
 -27   3  12      428.22      419.30     16.24 o
 -25   3  12      415.45      378.67     16.31 o
 -23   3  12       40.06       46.83     13.72 o
 -21   3  12       13.78       33.47     14.27 o
 -19   3  12      258.83      272.45     15.26 o
 -17   3  12      494.85      469.54     17.93 o
 -15   3  12      661.28      702.30     25.60 o
 -13   3  12      260.78      291.70     13.87 o
 -11   3  12      772.97      812.61     27.41 o
  -9   3  12     4870.03     4861.49     68.69 o
  -7   3  12      946.67      932.36     17.35 o
  -5   3  12     2619.23     2559.72     28.97 o
  -3   3  12       55.86       56.04     18.10 o
  -1   3  12      148.18      146.74     14.61 o
   1   3  12      140.27      146.29     24.53 o
   3   3  12      769.73      697.95     24.74 o
   5   3  12      143.24       92.76     32.05 o
   7   3  12       79.20      105.27     22.41 o
   9   3  12      145.45      135.45     19.34 o
  11   3  12       20.93       22.68     19.64 o
  13   3  12        6.83      -10.68     27.72 o
 -32   4  12       36.57       36.39     17.65 o
 -30   4  12      106.26       91.90     15.71 o
 -28   4  12       28.66       34.38     14.34 o
 -26   4  12       18.48       26.36     15.09 o
 -24   4  12       54.80       56.21     13.44 o
 -22   4  12      658.12      653.30     20.52 o
 -20   4  12       20.84       40.15     15.20 o
 -18   4  12      594.57      576.12     15.89 o
 -16   4  12      233.50      236.20     14.14 o
 -14   4  12      197.50      207.19     13.35 o
 -12   4  12       86.80       95.21     13.71 o
 -10   4  12       88.02       89.58     15.36 o
  -8   4  12     1749.34     1735.76     21.53 o
  -6   4  12      878.29      850.82     19.76 o
  -4   4  12       22.47       29.70     14.32 o
  -2   4  12        2.00       13.09     15.61 o
   0   4  12      132.09      134.26     17.51 o
   2   4  12       28.27       44.19     21.78 o
   4   4  12      198.13      179.32     21.67 o
   6   4  12       90.54       75.94     19.44 o
   8   4  12        5.23       32.78     26.90 o
  10   4  12      238.39      228.58     21.71 o
  12   4  12        0.16       33.42     25.45 o
 -31   5  12       49.52       24.71     45.96 o
 -29   5  12       16.97       36.53     19.45 o
 -27   5  12        0.47        5.14     13.79 o
 -25   5  12       14.33       33.16     15.95 o
 -23   5  12       86.77       99.27     13.13 o
 -21   5  12      545.34      533.37     17.10 o
 -19   5  12      236.19      235.15     13.08 o
 -17   5  12      149.74      161.74     15.55 o
 -15   5  12      318.37      371.14     15.01 o
 -13   5  12       57.59       69.80     10.98 o
 -11   5  12       75.03       57.70     12.02 o
  -9   5  12      561.94      603.59     12.81 o
  -7   5  12        2.98       16.20     13.44 o
  -5   5  12        3.32       15.59     15.49 o
  -3   5  12       11.46       42.84     14.43 o
  -1   5  12        0.29        5.59     15.86 o
   1   5  12      668.13      602.95     20.53 o
   3   5  12       26.94       28.88     18.91 o
   5   5  12       14.12       32.18     22.56 o
   7   5  12       47.50       71.23     27.55 o
   9   5  12       17.93       33.67     29.26 o
 -28   6  12       89.31       97.09     20.24 o
 -26   6  12        0.76       17.28     16.16 o
 -24   6  12       27.87       45.98     16.40 o
 -22   6  12        7.59       35.60     15.97 o
 -20   6  12       11.46       24.08     13.38 o
 -18   6  12      140.88      132.34     14.49 o
 -16   6  12      375.16      365.79     14.81 o
 -14   6  12      656.32      648.09     25.89 o
 -12   6  12       46.81       48.32     12.90 o
 -10   6  12        4.11       22.29     12.28 o
  -8   6  12      339.87      343.28     12.74 o
  -6   6  12        8.92       21.27     13.85 o
  -4   6  12      230.28      212.58     16.84 o
   0   6  12       53.85       60.32     17.94 o
   2   6  12       52.80       83.29     18.23 o
   4   6  12        5.69       -3.80     17.60 o
   6   6  12       18.49       38.06     23.44 o
   8   6  12        9.95        7.16     18.84 o
 -23   7  12        2.26        3.79     16.25 o
 -21   7  12       51.82       31.69     14.90 o
 -19   7  12        1.14       25.10     13.89 o
 -17   7  12        0.07       21.29     15.89 o
 -15   7  12       17.80       18.61     13.56 o
 -13   7  12       45.78       58.44     13.47 o
 -11   7  12       26.37       37.74     14.30 o
  -9   7  12      180.49      192.73     14.15 o
  -7   7  12       26.05       17.84     14.52 o
  -5   7  12        0.56       -0.78     12.61 o
  -3   7  12       17.96       27.64     12.29 o
  -1   7  12        0.54        5.70     16.98 o
   1   7  12        8.50        6.52     19.26 o
   3   7  12       23.81       17.52     20.72 o
 -18   8  12       46.17       54.77     15.14 o
 -16   8  12       65.52       87.69     14.97 o
 -14   8  12       22.39       26.60     13.75 o
 -12   8  12        7.84        8.95     15.14 o
 -10   8  12        0.18       23.31     14.38 o
  -8   8  12        4.66       -2.94     14.21 o
  -6   8  12       26.02       42.13     15.63 o
  -4   8  12       34.18       42.78     15.71 o
  -2   8  12        4.02       26.88     16.30 o
 -35   1  13        5.81       11.21     16.50 o
 -33   1  13        1.39       27.41     13.45 o
 -31   1  13      156.48      157.08     14.46 o
 -29   1  13       92.63      105.04     14.98 o
 -27   1  13      312.05      346.76     17.87 o
 -25   1  13     1121.04     1113.14     27.08 o
 -23   1  13      110.71      105.66     17.58 o
 -21   1  13      659.66      643.50     18.17 o
 -19   1  13     3930.96     3890.64     68.28 o
 -17   1  13    14459.41    14263.56    239.07 o
 -15   1  13      110.67      137.54     18.58 o
 -13   1  13     1111.05     1150.01     27.57 o
 -11   1  13      298.41      283.20     21.50 o
  -9   1  13      475.28      422.86     19.71 o
  -7   1  13     2051.85     1818.12     23.80 o
  -5   1  13      717.46      659.77     22.13 o
  -3   1  13      692.45      720.04     21.51 o
  -1   1  13      118.85      135.42     20.96 o
   1   1  13      145.07      129.68     18.91 o
   3   1  13       30.12       23.46     20.27 o
   5   1  13      106.95      107.67     19.14 o
   7   1  13      341.85      342.89     22.08 o
   9   1  13       36.40       39.35     24.13 o
  11   1  13       11.63       21.10     24.61 o
  13   1  13      100.87       98.69     29.57 o
 -34   2  13      119.69      130.94     19.05 o
 -32   2  13      398.97      412.15     17.14 o
 -30   2  13       27.48       40.90     17.15 o
 -28   2  13      292.65      303.75     14.16 o
 -26   2  13        5.21       30.22     14.84 o
 -24   2  13       19.92       21.62     16.08 o
 -22   2  13       27.07       59.27     15.77 o
 -20   2  13       44.62       36.19     15.77 o
 -18   2  13    13608.89    13390.30    288.17 o
 -16   2  13      207.15      229.26     12.99 o
 -14   2  13        0.04       11.36     14.49 o
 -12   2  13      461.28      471.20     16.39 o
 -10   2  13     2236.21     2111.11     24.67 o
  -8   2  13      811.58      751.85     25.05 o
  -6   2  13     1545.87     1554.71     40.92 o
  -4   2  13     5041.83     5082.81     77.18 o
  -2   2  13        1.38       -8.32     17.30 o
   0   2  13      359.31      351.36     22.82 o
   2   2  13      260.49      256.63     20.56 o
   4   2  13     1860.05     1856.86    106.87 o
   6   2  13      406.38      400.43     23.12 o
   8   2  13       41.00       55.89     20.75 o
  10   2  13        0.27        9.32     22.24 o
  12   2  13       16.20       30.29     23.69 o
 -33   3  13       73.94       68.78     16.06 o
 -31   3  13      181.19      176.02     16.26 o
 -29   3  13       19.27       20.16     17.14 o
 -27   3  13      178.48      140.10     15.40 o
 -25   3  13       59.08       38.82     15.43 o
 -23   3  13        1.20       -0.71     17.13 o
 -21   3  13       60.88       86.38     14.35 o
 -19   3  13      848.72      809.15     16.10 o
 -17   3  13      171.85      151.64     14.65 o
 -15   3  13        2.09       15.93     14.17 o
 -13   3  13      369.72      330.24     15.34 o
 -11   3  13     1164.73     1185.03     39.74 o
  -9   3  13        0.00      -18.64     13.71 o
  -7   3  13     4148.35     4073.99     52.28 o
  -5   3  13      929.88      963.19     18.39 o
  -3   3  13        6.91       18.77     14.22 o
  -1   3  13      776.87      767.73     19.48 o
   1   3  13      513.51      482.03     23.56 o
   3   3  13       52.47       48.41     20.95 o
   5   3  13       34.41       50.73     18.50 o
   7   3  13        0.19      -15.69     19.47 o
   9   3  13       25.01       28.66     17.46 o
  11   3  13       21.03       -1.98     23.09 o
  13   3  13       17.37       12.89     31.10 o
 -32   4  13       16.69       24.05     17.48 o
 -30   4  13        8.23       19.16     18.02 o
 -28   4  13      115.66      123.24     17.66 o
 -26   4  13      175.83      190.61     17.13 o
 -24   4  13      124.97      156.91     13.97 o
 -22   4  13        6.01       -2.49     13.56 o
 -20   4  13       19.84       53.19     14.69 o
 -18   4  13     1387.79     1486.33     28.12 o
 -16   4  13     1367.25     1358.07     32.02 o
 -14   4  13      717.38      665.92     17.31 o
 -12   4  13      239.56      240.94     13.74 o
 -10   4  13      115.52      116.15     14.19 o
  -8   4  13      187.26      166.98     15.91 o
  -6   4  13       62.01       78.99     14.41 o
  -4   4  13       72.50       57.74     14.44 o
  -2   4  13     1008.03      984.55     24.66 o
   0   4  13      170.57      168.35     16.29 o
   2   4  13      114.47      118.13     21.66 o
   4   4  13      116.57       68.84     22.99 o
   6   4  13        6.68      -14.83     18.82 o
   8   4  13        8.59      -12.12     20.75 o
  10   4  13       69.55       75.10     21.25 o
 -31   5  13       17.26       45.37     21.27 o
 -29   5  13       41.95       39.82     18.08 o
 -27   5  13        1.34       17.65     13.36 o
 -25   5  13      239.43      213.32     16.44 o
 -23   5  13        3.12       18.55     15.41 o
 -21   5  13      508.04      441.31     14.10 o
 -19   5  13       27.27       28.17     14.46 o
 -17   5  13        9.32       19.18     15.29 o
 -15   5  13        1.22        7.16     13.88 o
 -13   5  13       51.64       65.28     13.32 o
 -11   5  13      635.72      653.76     19.95 o
  -9   5  13      384.45      390.32     17.74 o
  -7   5  13      696.23      635.27     15.79 o
  -5   5  13      513.69      512.04     22.77 o
  -3   5  13      858.29      804.31     16.82 o
  -1   5  13        4.91       10.69     15.19 o
   3   5  13       27.40       52.50     17.13 o
   5   5  13       25.66       26.88     32.70 o
   7   5  13       13.63       45.97     19.19 o
   9   5  13       42.45       43.79     21.59 o
 -28   6  13      149.38      125.33     15.57 o
 -26   6  13       35.18       38.01     14.37 o
 -24   6  13       29.63       41.36     16.31 o
 -22   6  13       26.03       36.81     13.50 o
 -20   6  13       50.81       55.77     13.91 o
 -18   6  13      900.50      902.29     16.41 o
 -16   6  13      138.85      182.96     16.47 o
 -14   6  13      102.94      113.69     13.28 o
 -12   6  13      999.86      982.73     18.00 o
 -10   6  13      231.43      259.20     13.22 o
  -8   6  13        1.16       14.79     14.08 o
  -6   6  13       20.84       38.29     12.70 o
  -4   6  13       37.60       35.89     13.79 o
  -2   6  13       56.60       69.33     13.39 o
   0   6  13        5.06        4.88     15.82 o
   2   6  13       31.28       50.45     19.49 o
   6   6  13        7.97      -15.60     23.50 o
 -25   7  13        0.29       13.49     17.61 o
 -23   7  13        0.45        2.17     15.85 o
 -21   7  13       13.71       19.91     15.31 o
 -19   7  13       60.07       75.40     16.48 o
 -17   7  13        4.65        2.85     13.87 o
 -15   7  13      112.75      100.50     14.01 o
 -13   7  13       51.49       45.79     14.63 o
 -11   7  13       72.84       56.40     13.58 o
  -9   7  13        1.61        7.29     11.71 o
  -7   7  13        1.73       17.99     12.84 o
  -5   7  13        2.09       30.09     14.52 o
  -3   7  13       13.80       19.71     12.74 o
  -1   7  13        3.31      -12.56     14.92 o
   1   7  13        4.52       24.66     20.94 o
   3   7  13        4.19       -3.26     19.01 o
 -18   8  13       83.86       81.29     14.17 o
 -16   8  13       43.98       46.10     15.02 o
 -14   8  13       55.57       60.61     17.12 o
 -12   8  13       17.78       31.31     14.51 o
 -10   8  13        3.39       31.00     16.84 o
  -8   8  13       43.28       51.05     16.98 o
  -6   8  13        2.61       -8.41     15.99 o
  -4   8  13       22.91       30.94     17.45 o
 -36   0  14       77.30       90.51     25.62 o
 -34   0  14        6.41       -0.45     23.73 o
 -32   0  14      315.91      303.98     24.19 o
 -30   0  14      546.24      537.59     22.52 o
 -28   0  14      653.06      668.95     43.96 o
 -26   0  14     1673.53     1701.57     93.55 o
 -24   0  14     1817.28     1811.51     32.80 o
 -22   0  14     1512.43     1475.60     40.07 o
 -20   0  14       60.07      108.04     24.07 o
 -18   0  14     5105.70     4655.08    157.51 o
 -16   0  14     2166.39     2119.54     34.64 o
 -14   0  14     1217.93     1216.03     40.58 o
 -12   0  14     4654.52     4451.26     41.91 o
  -8   0  14    24523.39    24234.45    440.62 o
  -6   0  14     1784.25     1857.13     33.80 o
  -2   0  14      275.79      235.35     28.33 o
   0   0  14      609.46      640.80     30.73 o
   2   0  14       20.03       36.99     27.19 o
   4   0  14       78.27       66.22     30.91 o
   6   0  14      295.74      251.53     28.12 o
   8   0  14       72.46       78.42     30.28 o
  10   0  14        2.13       15.73     27.30 o
  12   0  14       24.10       38.15     35.68 o
 -37   1  14       13.38       11.60     44.27 o
 -35   1  14       22.30       32.17     17.38 o
 -33   1  14      205.35      191.00     15.80 o
 -31   1  14       81.82       94.32     15.94 o
 -29   1  14      216.45      240.02     17.38 o
 -27   1  14     1204.54     1273.29     20.52 o
 -25   1  14      898.53      917.31     31.26 o
 -23   1  14      440.60      405.10     16.26 o
 -19   1  14    13630.71    13322.93    239.05 o
 -17   1  14      848.53      923.04     22.64 o
 -15   1  14     2023.15     2014.19     38.99 o
 -13   1  14      588.10      595.89     18.66 o
 -11   1  14     1682.71     1676.92     27.35 o
  -9   1  14        4.08       -7.99     19.95 o
  -7   1  14      934.77      853.13     21.66 o
  -5   1  14     1469.12     1467.72     34.43 o
  -3   1  14       72.91      116.43     17.54 o
  -1   1  14     1116.91     1113.70     31.91 o
   1   1  14       36.52       37.93     17.34 o
   3   1  14        0.66       12.66     20.05 o
   5   1  14      101.95      137.92     21.11 o
   7   1  14        0.39       17.02     21.30 o
   9   1  14        0.96        5.45     24.69 o
  11   1  14       23.80       33.79     31.87 o
  13   1  14        7.40       14.28     34.14 o
 -36   2  14        0.07       13.41     16.24 o
 -34   2  14      213.20      230.32     17.49 o
 -32   2  14       93.07       99.51     15.03 o
 -30   2  14       13.35       22.99     16.84 o
 -28   2  14      164.17      164.92     15.61 o
 -26   2  14       64.03       52.95     14.15 o
 -24   2  14        4.28       27.56     17.57 o
 -22   2  14       44.79       34.33     17.72 o
 -20   2  14      424.98      486.15     17.27 o
 -18   2  14     7672.20     8000.51    176.81 o
 -16   2  14       64.04       76.49     13.85 o
 -14   2  14        9.02       -3.03     17.01 o
 -12   2  14     1627.02     1707.04     23.34 o
 -10   2  14       97.45       59.02     16.60 o
  -6   2  14     1168.62     1262.48     35.93 o
  -4   2  14      930.88      894.73     27.89 o
  -2   2  14      229.13      206.75     20.42 o
   0   2  14     1845.36     1881.08     38.48 o
   2   2  14      187.52      140.50     23.54 o
   4   2  14      214.32      178.17     22.29 o
   6   2  14       38.38       29.73     26.05 o
   8   2  14       18.43       13.71     26.16 o
  10   2  14        2.99       12.42     20.00 o
  12   2  14       13.91       31.56     24.82 o
 -35   3  14        0.14        7.86     17.37 o
 -33   3  14       27.46       40.86     16.79 o
 -31   3  14      312.39      304.95     16.81 o
 -29   3  14       39.52       66.40     15.56 o
 -27   3  14       45.20       59.10     15.73 o
 -25   3  14      173.13      166.03     14.77 o
 -23   3  14      135.53      158.97     14.12 o
 -21   3  14     1731.76     1843.61     40.04 o
 -19   3  14      938.37      882.01     18.65 o
 -17   3  14      465.46      430.31     14.74 o
 -15   3  14        6.44        0.05     15.74 o
 -13   3  14     3650.62     3995.55     46.80 o
 -11   3  14      619.74      677.47     19.70 o
  -9   3  14       63.37       70.37     15.09 o
  -7   3  14      766.14      704.22     18.08 o
  -5   3  14      107.53      139.68     18.41 o
  -3   3  14     1215.04     1129.41     20.17 o
  -1   3  14       15.85       13.43     15.24 o
   1   3  14     1014.14      986.63     23.91 o
   3   3  14     2858.70     2682.97    106.88 o
   5   3  14        8.71       37.04     21.53 o
   7   3  14        0.03       25.38     22.34 o
   9   3  14        1.65      -10.56     31.07 o
  11   3  14       16.85       24.59     24.21 o
 -34   4  14       50.20       46.77     30.28 o
 -32   4  14        9.98       17.74     18.22 o
 -30   4  14        0.07       -2.30     19.77 o
 -28   4  14      237.97      275.84     16.59 o
 -26   4  14        2.45       20.01     14.33 o
 -24   4  14      730.10      693.88     17.94 o
 -22   4  14        7.68       13.41     13.20 o
 -20   4  14       16.11       24.32     14.60 o
 -18   4  14        3.59       11.86     15.41 o
 -16   4  14       19.69       39.42     13.32 o
 -14   4  14      444.06      421.40     13.07 o
 -12   4  14      308.09      313.09     16.47 o
 -10   4  14      978.15      987.44     17.67 o
  -8   4  14     2917.33     2896.51     41.39 o
  -6   4  14       25.05       26.19     13.93 o
  -4   4  14        2.39       10.46     15.82 o
  -2   4  14       50.09       79.21     16.51 o
   0   4  14       97.19      131.74     36.20 o
   2   4  14      116.85      118.06     18.40 o
   4   4  14     1158.82     1040.39     41.31 o
   6   4  14      592.11      517.09     35.52 o
   8   4  14        0.21       51.25     22.89 o
  10   4  14       20.15       23.77     24.85 o
 -31   5  14        2.23       -5.96     19.15 o
 -29   5  14        0.44       -1.31     16.76 o
 -27   5  14       48.38       52.80     14.38 o
 -25   5  14       26.73       47.97     12.80 o
 -23   5  14       75.53       53.98     12.46 o
 -21   5  14      153.32      146.26     14.80 o
 -19   5  14      125.47      127.05     13.64 o
 -17   5  14     2082.32     2017.06     42.60 o
 -15   5  14       38.91       33.18     12.42 o
 -13   5  14      200.25      233.71     14.55 o
 -11   5  14      643.18      662.56     21.15 o
  -9   5  14      168.39      163.67     15.63 o
  -7   5  14      108.71      118.14     14.30 o
  -5   5  14        2.00       18.26     16.28 o
  -3   5  14     2091.42     1977.38     50.80 o
  -1   5  14      292.47      298.53     17.51 o
   1   5  14       32.34       22.29     19.21 o
   3   5  14        0.09        8.37     17.10 o
   5   5  14       43.25       49.23     19.49 o
   7   5  14       11.82       28.30     18.25 o
 -28   6  14        8.47       22.87     16.67 o
 -26   6  14       12.56       14.93     13.82 o
 -24   6  14        0.59        9.97     13.17 o
 -22   6  14      536.45      494.45     23.70 o
 -20   6  14       18.43       40.19     14.60 o
 -18   6  14      134.22      131.06     14.28 o
 -16   6  14        7.42        4.39     12.22 o
 -14   6  14        6.03       24.98     13.87 o
 -12   6  14        1.32       24.29     11.91 o
 -10   6  14      260.06      274.82     14.77 o
  -8   6  14      319.74      340.64     15.74 o
  -6   6  14      314.18      274.51     14.00 o
  -4   6  14      171.31      165.48     14.77 o
  -2   6  14        0.58       13.63     17.52 o
   0   6  14       20.66       36.26     19.83 o
   2   6  14       45.32       58.29     19.74 o
   4   6  14        3.77       25.54     20.11 o
 -25   7  14       26.07       40.08     16.16 o
 -23   7  14       13.93        3.06     14.64 o
 -21   7  14       58.46       47.58     14.43 o
 -19   7  14      132.53      114.39     16.47 o
 -17   7  14      103.11      103.28     13.56 o
 -15   7  14      352.56      310.58     13.80 o
 -13   7  14       22.93       53.28     17.10 o
 -11   7  14       17.06       10.00     14.56 o
  -9   7  14        1.32       24.95     13.13 o
  -7   7  14       80.18       67.38     13.94 o
  -5   7  14        6.56       12.20     14.76 o
  -3   7  14       17.46       27.27     13.61 o
  -1   7  14       16.14       21.14     17.21 o
   1   7  14        0.25        7.80     18.25 o
 -18   8  14        4.03        6.34     17.29 o
 -16   8  14        5.06        7.72     13.30 o
 -14   8  14        0.89       20.10     17.33 o
 -12   8  14        2.51       11.14     17.01 o
 -10   8  14        1.90        2.18     16.69 o
  -8   8  14       19.08       24.25     13.09 o
  -6   8  14       24.02       25.73     15.18 o
 -37   1  15        0.03       14.20     17.70 o
 -35   1  15        0.01       11.36     14.55 o
 -33   1  15       16.07       32.63     17.34 o
 -31   1  15      431.57      419.09     21.67 o
 -29   1  15     1767.27     1740.67     59.40 o
 -27   1  15      375.15      423.41     26.09 o
 -25   1  15      143.78      155.89     17.91 o
 -23   1  15     1141.68     1094.40     24.22 o
 -21   1  15     4602.74     4524.63     67.80 o
 -19   1  15     6520.83     6299.32    127.30 o
 -17   1  15     2470.88     2370.45     42.74 o
 -15   1  15        5.70       11.87     15.74 o
 -13   1  15     2389.42     2408.04     31.88 o
 -11   1  15        0.65        2.64     17.77 o
  -9   1  15     4529.51     4203.03     32.38 o
  -7   1  15       10.92       15.04     16.62 o
  -5   1  15      192.70      159.46     20.19 o
  -3   1  15       58.46       61.88     19.42 o
  -1   1  15       92.41      109.54     17.45 o
   1   1  15      207.75      214.32     18.22 o
   3   1  15      321.00      333.64     19.45 o
   5   1  15      294.07      272.06     21.32 o
   7   1  15      189.24      213.63     23.50 o
   9   1  15        0.88        1.32     23.71 o
  11   1  15       15.95       18.63     29.51 o
 -36   2  15      126.04      158.33     19.32 o
 -34   2  15       29.98       11.02     17.84 o
 -32   2  15       76.13       71.01     15.94 o
 -30   2  15     1071.99     1006.94     19.78 o
 -28   2  15      126.98      147.27     16.88 o
 -26   2  15      478.50      507.78     18.62 o
 -24   2  15      247.17      241.33     16.33 o
 -22   2  15     1833.41     1740.29     25.81 o
 -20   2  15     2318.63     2521.46     52.31 o
 -18   2  15        0.15       14.99     12.99 o
 -16   2  15     1172.64     1067.68     29.66 o
 -14   2  15     3098.66     2931.66     36.45 o
 -12   2  15      351.71      316.20     18.06 o
 -10   2  15     6105.32     5659.54    120.18 o
  -8   2  15     7905.25     7773.58    120.92 o
  -6   2  15       85.56       99.88     17.78 o
  -4   2  15      423.62      430.25     18.42 o
  -2   2  15       24.70       40.24     20.28 o
   0   2  15        5.41       -0.39     19.09 o
   2   2  15      622.25      654.27     22.41 o
   4   2  15       84.53       84.58     26.10 o
   6   2  15      135.19      146.17     26.76 o
   8   2  15       66.41       10.36     26.96 o
  10   2  15       11.55       16.52     21.02 o
 -35   3  15       16.44       17.24     18.99 o
 -33   3  15       28.64       31.81     17.82 o
 -31   3  15       40.51       38.42     17.22 o
 -29   3  15       12.52       31.91     19.44 o
 -27   3  15      128.90      116.07     15.40 o
 -25   3  15        2.13       -9.13     15.51 o
 -23   3  15       97.93       77.38     15.68 o
 -21   3  15       14.44       19.25     14.19 o
 -19   3  15       45.98       50.83     13.34 o
 -17   3  15        0.01       24.32     16.32 o
 -15   3  15     2267.60     2229.17     34.28 o
 -13   3  15     2277.24     2253.86     43.78 o
 -11   3  15        6.32       18.58     17.40 o
  -9   3  15       34.09       32.23     14.92 o
  -7   3  15      505.53      528.68     18.86 o
  -5   3  15      157.51      150.28     16.38 o
  -3   3  15      147.67      133.67     16.95 o
  -1   3  15        0.00       11.31     20.28 o
   1   3  15       50.45       58.38     18.87 o
   3   3  15      128.55      130.47     18.31 o
   5   3  15       67.15       48.41     17.35 o
   7   3  15        0.04        4.98     22.82 o
   9   3  15       88.26       74.57     20.67 o
 -34   4  15       12.21       27.32     19.18 o
 -32   4  15        2.04       20.20     16.26 o
 -30   4  15        0.49       13.96     19.86 o
 -28   4  15      642.83      631.55     17.36 o
 -26   4  15       60.16       62.34     16.89 o
 -24   4  15      167.39      169.79     16.74 o
 -22   4  15      418.60      423.79     13.30 o
 -20   4  15      296.17      332.90     16.22 o
 -18   4  15      176.42      153.56     14.37 o
 -16   4  15     1479.39     1442.69     35.57 o
 -14   4  15      218.10      216.02     14.62 o
 -12   4  15      273.48      270.54     15.83 o
 -10   4  15      639.06      622.29     15.95 o
  -8   4  15        4.48       36.97     14.03 o
  -6   4  15        0.67       24.04     17.19 o
  -4   4  15      128.23      116.38     15.11 o
  -2   4  15        0.13        1.60     18.95 o
   0   4  15      204.82      213.33     16.85 o
   2   4  15       23.90       33.00     21.81 o
   4   4  15       61.10       57.58     19.25 o
   6   4  15       59.13       55.45     23.60 o
   8   4  15       31.49       47.02     18.38 o
 -31   5  15        3.87       21.01     17.19 o
 -29   5  15       20.38       37.29     16.33 o
 -27   5  15       35.03       44.11     15.72 o
 -25   5  15       56.38       48.28     14.41 o
 -23   5  15       24.05       16.67     16.42 o
 -21   5  15      124.46      150.59     14.46 o
 -19   5  15      251.82      244.77     13.83 o
 -17   5  15     1540.76     1434.23     31.04 o
 -15   5  15      429.37      431.86     15.79 o
 -13   5  15      452.27      426.26     13.54 o
 -11   5  15      530.09      544.77     16.39 o
  -9   5  15       76.03       72.93     13.90 o
  -7   5  15        9.47        1.82     14.68 o
  -5   5  15       75.80       67.15     13.89 o
  -3   5  15      208.61      221.60     18.42 o
  -1   5  15       16.96       26.62     18.00 o
   1   5  15       23.39       29.34     18.71 o
   3   5  15      157.35      172.56     28.72 o
   5   5  15       49.65       33.63     39.58 o
   7   5  15        0.29        6.52     20.29 o
 -28   6  15       17.47       29.45     15.47 o
 -26   6  15        1.78       20.30     15.70 o
 -24   6  15        0.17       12.04     14.72 o
 -22   6  15        4.33        1.96     14.02 o
 -20   6  15      101.24      100.92     14.81 o
 -18   6  15      137.14      123.76     17.06 o
 -16   6  15       52.05       56.13     14.79 o
 -14   6  15        2.11       18.06     14.21 o
 -12   6  15        3.75       21.31     11.71 o
 -10   6  15       37.97       43.07     12.46 o
  -8   6  15        2.90       -8.14     13.27 o
  -6   6  15       51.92       53.01     12.93 o
  -4   6  15        1.05        6.64     15.59 o
  -2   6  15       32.44       35.06     18.24 o
   0   6  15       13.49       22.39     22.78 o
   2   6  15        0.14        0.37     20.02 o
   4   6  15       21.08       40.70     18.85 o
 -25   7  15        0.97       -3.24     15.03 o
 -23   7  15       10.39       35.73     15.56 o
 -21   7  15      106.94      125.51     15.30 o
 -19   7  15      131.38      131.15     15.57 o
 -17   7  15      147.70      138.21     15.26 o
 -15   7  15       63.84       66.24     18.42 o
 -13   7  15       24.61       30.51     14.51 o
 -11   7  15       65.74       67.04     14.69 o
  -9   7  15       25.54       44.26     13.52 o
  -7   7  15        1.97       -3.50     13.69 o
  -5   7  15        0.09       14.75     15.35 o
  -3   7  15       21.30        8.68     15.34 o
  -1   7  15        4.32       11.98     15.31 o
 -18   8  15        6.37       19.15     19.00 o
 -16   8  15        0.05       20.53     16.20 o
 -14   8  15        1.12       -1.09     15.55 o
 -12   8  15       97.35       97.44     16.86 o
 -10   8  15        1.93       12.53     12.97 o
  -8   8  15       24.13       21.32     15.08 o
 -38   0  16       14.38       27.19     24.47 o
 -36   0  16        1.19       -7.51     27.99 o
 -34   0  16      190.90      176.42     28.32 o
 -32   0  16      854.56      846.79     54.62 o
 -30   0  16      544.59      581.78     24.28 o
 -28   0  16      136.02      157.71     22.77 o
 -26   0  16     4647.66     4338.17    158.21 o
 -24   0  16     3874.49     3618.76     89.79 o
 -22   0  16     3545.25     3233.53     69.30 o
 -20   0  16     1511.50     1577.38     56.18 o
 -18   0  16     1999.80     1807.30     66.60 o
 -16   0  16      892.04      831.62     22.53 o
 -14   0  16     5405.69     5620.22     82.65 o
 -12   0  16       42.08       53.29     20.15 o
 -10   0  16      361.13      380.71     24.94 o
  -8   0  16     2247.91     2172.50     35.07 o
  -6   0  16       41.87       81.19     25.24 o
  -4   0  16      190.53      184.78     28.72 o
  -2   0  16     1730.91     1873.38    112.70 o
   0   0  16       39.96       51.02     27.24 o
   2   0  16     1871.54     1967.25    171.76 o
   4   0  16       15.45       31.50     26.80 o
   6   0  16       28.22       34.18     30.07 o
   8   0  16        0.98       26.14     35.07 o
  10   0  16       14.28       17.15     32.36 o
 -37   1  16       33.00       22.05     21.26 o
 -35   1  16       25.37       49.67     17.46 o
 -33   1  16      305.43      307.60     16.56 o
 -31   1  16      424.85      432.78     16.37 o
 -29   1  16       59.43       64.00     17.34 o
 -27   1  16     1510.47     1415.73     42.29 o
 -25   1  16      121.30      114.15     15.34 o
 -23   1  16       21.61       17.62     15.46 o
 -21   1  16     2942.75     2979.09     70.77 o
 -19   1  16     1009.22      962.48     19.99 o
 -17   1  16       59.35       24.73     18.72 o
 -15   1  16     2027.88     2101.07     43.45 o
 -13   1  16       34.84       39.49     19.42 o
 -11   1  16     1454.22     1349.27     19.97 o
  -9   1  16      315.10      371.75     18.56 o
  -7   1  16     8772.75     8780.87    160.84 o
  -5   1  16        6.84       17.51     18.98 o
  -3   1  16        6.78       15.44     18.44 o
  -1   1  16      807.35      786.95     23.53 o
   1   1  16      303.36      271.67     20.22 o
   3   1  16      118.53      105.53     20.92 o
   5   1  16       92.97       77.51     21.19 o
   7   1  16       27.03       58.40     23.15 o
   9   1  16        2.34       14.86     25.93 o
  11   1  16      153.26      130.54     39.07 o
 -36   2  16        7.53       20.26     18.98 o
 -34   2  16      112.42      123.96     19.59 o
 -32   2  16      121.32      119.95     15.64 o
 -30   2  16       31.50       31.28     19.03 o
 -28   2  16      143.07      156.37     14.95 o
 -26   2  16      155.84      195.78     17.50 o
 -24   2  16       16.49       33.11     16.02 o
 -22   2  16       23.26        3.31     15.99 o
 -20   2  16      468.58      457.69     15.74 o
 -18   2  16     1153.87     1197.38     18.24 o
 -14   2  16      684.02      724.47     23.16 o
 -12   2  16        4.77       17.91     15.46 o
 -10   2  16     1156.92     1189.38     35.26 o
  -8   2  16      219.62      187.97     20.28 o
  -6   2  16      306.92      318.42     20.56 o
  -4   2  16      112.72      132.10     26.62 o
  -2   2  16      725.20      736.28     23.72 o
   0   2  16      543.76      496.98     21.36 o
   2   2  16      130.55      129.09     23.22 o
   4   2  16       28.72       63.07     22.32 o
   6   2  16       13.35       37.41     27.19 o
   8   2  16       11.18       35.92     22.82 o
  10   2  16        6.03       16.95     21.81 o
 -35   3  16        4.86       36.07     20.75 o
 -33   3  16        0.19       33.69     17.73 o
 -31   3  16        0.64        4.51     15.94 o
 -29   3  16        9.89       33.35     14.27 o
 -27   3  16      235.76      209.52     15.46 o
 -25   3  16      161.68      194.21     14.59 o
 -23   3  16        1.25       14.84     15.08 o
 -21   3  16       43.58       77.94     14.37 o
 -19   3  16        8.95       17.56     15.03 o
 -17   3  16     1669.92     1692.43     42.08 o
 -15   3  16     1786.44     1826.43     43.83 o
 -13   3  16       19.15       22.06     14.65 o
 -11   3  16      286.65      320.91     17.68 o
  -9   3  16      469.74      427.49     21.95 o
  -7   3  16      283.45      257.22     18.53 o
  -5   3  16      838.03      777.13     16.90 o
  -3   3  16       12.83       16.48     15.00 o
  -1   3  16     1616.71     1639.43     22.03 o
   1   3  16       11.20       14.33     18.46 o
   3   3  16        8.66       20.17     19.32 o
   5   3  16      104.53      102.22     19.92 o
   7   3  16       35.54       60.70     23.84 o
   9   3  16       14.32       23.49     21.28 o
 -34   4  16       10.99        3.63     18.96 o
 -32   4  16       30.78       20.10     18.05 o
 -30   4  16      383.73      360.79     18.49 o
 -28   4  16       20.15       46.97     16.74 o
 -26   4  16       92.36      110.89     14.21 o
 -24   4  16       10.55       18.69     16.89 o
 -22   4  16      140.65      121.03     13.18 o
 -20   4  16       17.40       32.55     15.24 o
 -18   4  16        9.35       -0.01     15.41 o
 -16   4  16      133.65      156.63     12.88 o
 -14   4  16      950.12      920.10     26.89 o
 -12   4  16     5955.65     6101.64    108.70 o
 -10   4  16      589.73      614.97     15.81 o
  -8   4  16        1.62       11.30     14.19 o
  -6   4  16        0.83        0.99     15.65 o
  -4   4  16      835.70      802.70     18.50 o
  -2   4  16      654.70      605.43     17.09 o
   0   4  16      153.77      155.88     16.75 o
   2   4  16       63.55       70.78     17.01 o
   4   4  16      208.82      231.86     23.07 o
   6   4  16       39.65       27.96     20.22 o
   8   4  16        0.13       -7.06     19.16 o
 -33   5  16        9.37       26.36     45.74 o
 -31   5  16        2.92       26.10     16.64 o
 -29   5  16       60.72       59.09     20.03 o
 -27   5  16        2.23       11.46     18.96 o
 -25   5  16       98.24       83.98     15.37 o
 -23   5  16      387.38      428.61     23.90 o
 -21   5  16       33.33       46.05     17.47 o
 -19   5  16      260.89      288.86     15.73 o
 -17   5  16        1.42       14.82     12.37 o
 -15   5  16        4.53       27.32     14.60 o
 -13   5  16      277.75      287.68     13.90 o
 -11   5  16       26.91       43.35     16.95 o
  -9   5  16      260.83      240.83     15.29 o
  -7   5  16      550.81      496.25     15.20 o
  -5   5  16      726.90      684.42     15.49 o
  -3   5  16       59.81       42.96     16.34 o
  -1   5  16        8.48       44.53     21.89 o
   1   5  16        3.01        8.46     19.42 o
   3   5  16        2.02      -15.37     22.41 o
   5   5  16       46.08       70.55     23.73 o
 -30   6  16       10.23       21.53     19.09 o
 -28   6  16        1.26       34.08     18.16 o
 -26   6  16        0.02       10.75     15.19 o
 -24   6  16       10.12       10.26     13.01 o
 -22   6  16       43.83       56.69     15.75 o
 -20   6  16      336.99      325.18     17.74 o
 -18   6  16      311.04      282.38     15.02 o
 -16   6  16      248.04      232.16     13.72 o
 -14   6  16       74.79       81.02     14.06 o
 -12   6  16      247.42      240.91     13.46 o
 -10   6  16       97.06       94.87     14.25 o
  -8   6  16        1.66       19.67     13.80 o
  -6   6  16       17.33       10.23     13.97 o
  -4   6  16        0.99       18.06     16.42 o
  -2   6  16       22.41       16.66     18.15 o
   0   6  16        0.32       44.88     20.17 o
   2   6  16        0.14       -7.64     20.29 o
 -25   7  16       36.83       47.21     14.30 o
 -23   7  16       29.06       30.04     15.66 o
 -21   7  16        3.07       19.40     14.18 o
 -19   7  16        1.22       -3.19     14.63 o
 -17   7  16       37.50       54.40     16.20 o
 -15   7  16       38.46       63.33     15.69 o
 -13   7  16        8.44       20.88     12.92 o
 -11   7  16       65.18       39.02     14.03 o
  -9   7  16       37.14       29.65     14.76 o
  -7   7  16       18.91       18.47     15.35 o
  -5   7  16       16.19       35.65     15.92 o
  -3   7  16        0.02        4.02     17.01 o
  -1   7  16       20.55       41.90     18.97 o
 -18   8  16        0.81      -13.07     43.15 o
 -16   8  16       11.08       -5.69     16.06 o
 -14   8  16       26.06       20.96     17.13 o
 -12   8  16        1.99       20.74     14.91 o
 -10   8  16       12.36       14.66     15.35 o
 -37   1  17       13.13       33.52     19.93 o
 -35   1  17        7.49       11.36     17.40 o
 -33   1  17      316.72      323.53     18.01 o
 -31   1  17       99.87      105.77     14.77 o
 -29   1  17     1707.32     1642.05     28.37 o
 -27   1  17        0.94       39.13     15.81 o
 -25   1  17      145.57      138.15     14.22 o
 -23   1  17       33.52       61.01     14.29 o
 -21   1  17     3639.19     3521.66     83.53 o
 -19   1  17      511.39      437.73     20.46 o
 -17   1  17     3500.13     3501.73     71.78 o
 -15   1  17      133.51      168.15     17.38 o
 -13   1  17      143.83      179.26     16.05 o
 -11   1  17      991.10     1010.73     22.76 o
  -9   1  17      357.59      342.12     18.78 o
  -7   1  17      641.05      628.99     22.43 o
  -5   1  17      102.63      103.66     16.92 o
  -3   1  17      105.61      107.03     19.60 o
  -1   1  17     2262.52     2196.07     74.67 o
   1   1  17      369.58      352.44     19.61 o
   3   1  17       52.47       52.95     20.73 o
   5   1  17       14.24       17.85     22.73 o
   7   1  17        2.55        4.44     24.15 o
   9   1  17        6.72       23.04     30.06 o
 -38   2  17       95.73       97.87     30.71 o
 -36   2  17      127.65      150.17     17.37 o
 -34   2  17       24.70       24.60     16.00 o
 -32   2  17       91.96       89.28     17.60 o
 -30   2  17      688.43      640.36     17.27 o
 -28   2  17      213.22      211.46     16.58 o
 -26   2  17      265.41      270.56     17.97 o
 -24   2  17     1364.80     1409.00     20.94 o
 -22   2  17        3.29       20.10     13.69 o
 -20   2  17      112.53      113.56     13.76 o
 -18   2  17       35.48       28.70     14.28 o
 -16   2  17     1021.99     1008.21     24.19 o
 -14   2  17      219.69      235.79     16.47 o
 -12   2  17      218.98      219.54     17.76 o
 -10   2  17      215.45      198.54     18.19 o
  -8   2  17      833.14      790.34     18.91 o
  -6   2  17      439.23      437.82     20.80 o
  -4   2  17      329.92      340.71     17.95 o
  -2   2  17        6.33       19.15     17.91 o
   0   2  17        4.25      -10.81     21.01 o
   2   2  17       68.63       82.46     19.58 o
   4   2  17       61.43       75.43     26.33 o
   6   2  17        0.09       10.16     27.56 o
   8   2  17       18.94       33.74     36.56 o
 -37   3  17        0.12        7.96     30.97 o
 -35   3  17       61.20       61.51     18.57 o
 -33   3  17      121.30      118.35     19.76 o
 -31   3  17        2.36       25.45     19.12 o
 -29   3  17       10.26        4.43     13.01 o
 -27   3  17        9.91       43.78     16.91 o
 -25   3  17      312.12      277.31     16.12 o
 -23   3  17       20.90       15.74     17.15 o
 -21   3  17      160.18      164.59     15.56 o
 -19   3  17      136.44      127.36     16.21 o
 -17   3  17       24.82       44.20     14.15 o
 -15   3  17       86.37       71.28     16.36 o
 -13   3  17        2.22        6.87     13.36 o
 -11   3  17        0.21       11.41     15.32 o
  -9   3  17     1240.95     1178.45     20.09 o
  -7   3  17      225.38      278.57     17.93 o
  -5   3  17       12.84       25.39     17.53 o
  -3   3  17      131.08      128.99     15.99 o
  -1   3  17      693.20      708.10     21.73 o
   1   3  17      239.44      227.96     18.03 o
   3   3  17       58.30       69.42     18.95 o
   5   3  17      167.20      165.05     20.72 o
   7   3  17        0.04       23.41     24.07 o
 -34   4  17        0.68        7.29     18.34 o
 -32   4  17       81.38       86.14     17.97 o
 -30   4  17       68.37       69.74     16.17 o
 -28   4  17       55.88       56.23     15.60 o
 -26   4  17      357.12      311.22     17.49 o
 -24   4  17       94.17       77.19     14.28 o
 -22   4  17      188.70      179.88     15.75 o
 -20   4  17       34.20       52.03     14.36 o
 -18   4  17      180.32      149.47     14.76 o
 -16   4  17      670.81      648.80     15.81 o
 -14   4  17     1035.50     1016.03     29.73 o
 -12   4  17        3.09       15.32     13.55 o
 -10   4  17     1314.60     1297.67     18.22 o
  -8   4  17      770.41      735.43     16.32 o
  -4   4  17      113.56      138.01     14.04 o
  -2   4  17      135.06      168.74     21.92 o
   0   4  17      400.10      364.17     25.72 o
   2   4  17        6.75       23.33     22.30 o
   4   4  17        6.61       42.16     19.94 o
   6   4  17       14.05        6.83     23.63 o
 -33   5  17       63.38       64.97     18.81 o
 -31   5  17       27.81       32.21     16.58 o
 -29   5  17       51.66       53.96     16.20 o
 -27   5  17       24.11       49.17     17.19 o
 -25   5  17        3.43       13.45     14.26 o
 -23   5  17      311.63      301.51     16.10 o
 -21   5  17        0.45        1.71     16.57 o
 -19   5  17      672.99      641.63     30.10 o
 -17   5  17     2457.17     2410.24     63.47 o
 -15   5  17        3.15        7.30     15.47 o
 -13   5  17      107.67      104.01     14.32 o
 -11   5  17        5.08        6.62     12.73 o
  -9   5  17       38.81       48.64     15.12 o
  -7   5  17      119.72      135.35     14.91 o
  -5   5  17      126.74      162.22     17.95 o
  -3   5  17      139.82      115.13     15.83 o
  -1   5  17       85.89      103.78     19.04 o
   1   5  17       13.25       13.46     20.06 o
   3   5  17        7.13      -21.11     20.75 o
 -30   6  17       53.29       34.47     17.50 o
 -28   6  17        2.08       -7.23     16.47 o
 -26   6  17        9.18       11.93     16.27 o
 -24   6  17      164.60      133.76     15.41 o
 -22   6  17       60.12       78.12     16.04 o
 -20   6  17       12.02       13.89     13.43 o
 -18   6  17       33.57       48.26     15.15 o
 -16   6  17        0.00       15.75     13.14 o
 -14   6  17        3.46       -7.63     14.14 o
 -12   6  17       42.34       51.06     13.56 o
 -10   6  17       10.16       35.18     15.72 o
  -8   6  17       75.04       83.73     16.21 o
  -6   6  17       29.07       22.02     15.51 o
  -4   6  17        0.46       25.64     18.53 o
  -2   6  17        2.57       16.02     18.60 o
   0   6  17        5.58       23.43     34.44 o
   2   6  17       16.94       45.96     41.57 o
 -25   7  17       68.11       73.33     17.24 o
 -23   7  17       64.02       74.18     16.84 o
 -21   7  17       32.36       28.93     16.44 o
 -19   7  17       15.05       47.22     16.70 o
 -15   7  17        7.35        1.30     12.83 o
 -13   7  17        6.35       31.14     13.07 o
 -11   7  17        2.92       18.13     14.85 o
  -9   7  17       13.28       33.97     15.01 o
  -7   7  17        5.59       31.83     13.40 o
  -5   7  17       36.96       33.82     17.52 o
  -3   7  17        1.76      -11.56     19.05 o
 -16   8  17        4.11        9.11     20.89 o
 -14   8  17       37.79       49.01     15.67 o
 -12   8  17        3.97       32.41     30.18 o
 -38   0  18       82.89       99.13     24.11 o
 -36   0  18      205.92      177.97     28.32 o
 -34   0  18       25.52       30.12     26.92 o
 -32   0  18        5.89       13.09     20.86 o
 -30   0  18      496.89      531.77     28.59 o
 -28   0  18     2736.57     2629.50     63.31 o
 -26   0  18       10.35       47.79     25.74 o
 -24   0  18     1672.36     1542.69     26.59 o
 -22   0  18        3.37       31.02     21.08 o
 -20   0  18        1.42       -1.96     22.30 o
 -18   0  18     4050.39     3907.37     74.76 o
 -16   0  18     6731.21     6475.79     41.51 o
 -14   0  18      494.81      461.24     39.45 o
 -12   0  18     5192.40     5422.83     65.12 o
 -10   0  18       59.02       70.33     22.49 o
  -8   0  18      108.42      113.90     27.05 o
  -6   0  18      430.01      491.38     29.27 o
  -4   0  18      197.39      189.19     28.38 o
  -2   0  18       21.61       48.41     26.82 o
   0   0  18      318.54      354.46     28.87 o
   2   0  18      239.36      248.47     30.50 o
   4   0  18        1.91        5.59     34.92 o
   6   0  18      189.28      183.06     32.57 o
   8   0  18       16.80       20.51     33.50 o
 -39   1  18       13.17       40.62     30.51 o
 -37   1  18       15.85       22.03     16.69 o
 -35   1  18       20.01       56.77     15.98 o
 -33   1  18        8.14        1.76     16.96 o
 -31   1  18      107.46      116.56     16.73 o
 -29   1  18     2958.32     2884.72     44.12 o
 -27   1  18     1445.45     1361.77     19.33 o
 -25   1  18      124.84      121.76     16.28 o
 -23   1  18       27.23       31.05     16.98 o
 -21   1  18      280.80      280.26     20.93 o
 -19   1  18        5.16       28.03     16.08 o
 -17   1  18       11.58        6.01     19.05 o
 -15   1  18       18.49       36.61     16.84 o
 -13   1  18       67.36       93.63     17.69 o
 -11   1  18     3521.58     3383.73     27.06 o
  -9   1  18      819.99      846.16     19.92 o
  -7   1  18       26.24       57.85     16.69 o
  -5   1  18        0.66        1.54     17.16 o
  -3   1  18      111.55       88.42     21.44 o
  -1   1  18        7.89        2.01     20.36 o
   1   1  18       88.05      131.45     17.76 o
   3   1  18       29.67       43.50     20.87 o
   5   1  18        3.72       11.10     21.81 o
   7   1  18       39.16       59.73     24.62 o
 -38   2  18      323.17      287.99     21.19 o
 -36   2  18        2.08        1.38     20.09 o
 -34   2  18       33.30       50.80     16.35 o
 -32   2  18        7.23        7.93     15.84 o
 -30   2  18       83.72       79.45     17.46 o
 -28   2  18      275.77      261.20     15.23 o
 -26   2  18     1011.76      979.19     24.95 o
 -24   2  18      560.60      534.04     19.91 o
 -22   2  18      703.05      671.45     17.33 o
 -20   2  18        1.98        4.70     16.92 o
 -18   2  18      117.67      145.90     15.81 o
 -16   2  18       47.99       57.08     16.19 o
 -14   2  18       28.33       16.63     14.61 o
 -12   2  18       19.53       44.08     19.53 o
 -10   2  18     1123.26      994.03     26.08 o
  -8   2  18      367.52      361.18     20.99 o
  -6   2  18        3.68       -2.77     17.88 o
  -4   2  18       42.28       31.54     17.87 o
  -2   2  18       86.50       81.25     19.84 o
   0   2  18       94.79      100.08     21.19 o
   2   2  18       32.01       35.37     18.50 o
   4   2  18        0.97       11.79     22.36 o
   6   2  18        6.09       -1.23     29.11 o
   8   2  18        5.27       41.19     21.39 o
 -37   3  18        0.69        4.20     21.31 o
 -35   3  18       58.39       37.44     18.33 o
 -33   3  18       21.60       54.85     19.53 o
 -31   3  18        0.16       23.48     17.17 o
 -29   3  18      240.23      255.72     15.03 o
 -27   3  18        0.14       17.07     16.61 o
 -25   3  18      235.19      238.22     15.07 o
 -23   3  18      145.83      172.79     13.99 o
 -21   3  18       92.76       82.65     14.98 o
 -19   3  18       90.64      100.73     16.30 o
 -17   3  18     1496.24     1511.34     19.77 o
 -15   3  18      313.40      305.27     17.84 o
 -13   3  18       63.90       52.15     19.26 o
 -11   3  18      469.51      494.24     17.41 o
  -9   3  18      193.61      196.31     17.78 o
  -7   3  18      126.32      154.95     16.50 o
  -5   3  18       35.44       28.72     16.26 o
  -3   3  18      223.12      208.13     15.46 o
  -1   3  18        5.19       41.04     21.55 o
   1   3  18      228.34      238.93     17.84 o
   3   3  18        8.78       32.07     19.74 o
   5   3  18       51.01       41.00     18.40 o
   7   3  18       51.27       33.95     24.29 o
 -34   4  18        0.04       -5.42     18.42 o
 -32   4  18        8.78       26.62     14.15 o
 -30   4  18        1.22        7.99     15.81 o
 -28   4  18        3.46       22.20     15.40 o
 -26   4  18        0.18       20.91     13.94 o
 -24   4  18       95.89      101.70     14.20 o
 -22   4  18       21.60       24.71     15.31 o
 -20   4  18      559.08      581.50     14.71 o
 -18   4  18      101.07      100.13     17.14 o
 -16   4  18     1514.22     1542.19     34.85 o
 -14   4  18       20.64       41.74     13.50 o
 -12   4  18       32.31       71.20     16.80 o
 -10   4  18      523.71      498.97     17.08 o
  -8   4  18      193.54      183.72     14.53 o
  -6   4  18       31.18       28.09     14.24 o
  -4   4  18       88.20      103.72     16.49 o
  -2   4  18      259.62      273.29     22.83 o
   0   4  18      164.70      149.07     19.30 o
   2   4  18      120.33      117.46     26.20 o
   4   4  18        8.07       34.73     23.37 o
 -33   5  18        1.24        2.98     17.66 o
 -31   5  18       94.16       98.07     17.82 o
 -29   5  18      366.62      362.06     26.93 o
 -27   5  18       37.28       21.68     15.69 o
 -25   5  18       10.23       35.12     17.23 o
 -23   5  18       46.33       48.71     13.41 o
 -21   5  18      136.05      134.49     15.09 o
 -19   5  18        1.31        1.79     14.21 o
 -17   5  18     1362.11     1388.15     18.90 o
 -15   5  18       26.60       38.95     14.06 o
 -13   5  18        0.15        9.82     12.25 o
 -11   5  18        0.26       19.94     13.61 o
  -9   5  18       66.08       80.76     15.60 o
  -7   5  18        0.88       12.64     16.63 o
  -5   5  18       18.30       16.23     16.31 o
  -3   5  18        4.37        3.53     16.11 o
  -1   5  18        4.38        9.73     19.97 o
   1   5  18        2.59       48.83     20.01 o
   3   5  18       10.32        6.96     20.85 o
 -30   6  18        1.25       18.71     15.93 o
 -28   6  18       14.30        8.69     14.20 o
 -26   6  18        5.33       15.63     17.84 o
 -24   6  18        3.67       -7.84     14.66 o
 -22   6  18        5.32       12.91     14.46 o
 -20   6  18        8.20       16.76     14.02 o
 -18   6  18       88.95       98.31     14.43 o
 -16   6  18       17.67       20.74     12.62 o
 -14   6  18      111.75      127.67     12.55 o
 -12   6  18       32.71       28.79     14.08 o
 -10   6  18      113.44       96.12     14.48 o
  -8   6  18       70.26       79.77     15.67 o
  -6   6  18        0.15        9.16     13.89 o
  -4   6  18        4.98       -3.80     17.52 o
  -2   6  18       34.03       36.91     19.91 o
   0   6  18       29.71       24.60     21.24 o
 -25   7  18        4.00       15.12     14.91 o
 -23   7  18        1.93       25.41     18.14 o
 -21   7  18        3.40        1.59     14.49 o
 -19   7  18       20.41       17.31     14.15 o
 -17   7  18      199.12      185.08     16.28 o
 -15   7  18        7.45       23.61     16.05 o
 -13   7  18        0.28       -9.79     13.31 o
 -11   7  18       57.52       55.73     13.40 o
  -9   7  18      118.33      111.47     14.27 o
  -7   7  18       27.89       26.59     15.68 o
  -5   7  18        2.17       33.68     17.92 o
 -39   1  19        0.26       20.17     19.23 o
 -37   1  19       49.32       59.68     16.52 o
 -35   1  19      633.53      625.22     26.87 o
 -33   1  19      264.31      263.55     22.39 o
 -31   1  19      167.96      204.74     16.02 o
 -29   1  19      280.37      291.66     15.95 o
 -27   1  19     2138.88     2088.21     20.69 o
 -25   1  19       11.33       23.70     13.88 o
 -23   1  19      228.94      249.63     15.12 o
 -21   1  19       82.18       84.68     20.19 o
 -19   1  19      272.84      248.86     18.50 o
 -17   1  19      216.83      237.94     18.54 o
 -15   1  19       24.22       48.51     17.75 o
 -13   1  19       56.62      102.63     17.47 o
 -11   1  19      167.69      159.36     18.03 o
  -9   1  19      824.23      839.09     25.89 o
  -7   1  19      423.29      397.68     18.64 o
  -5   1  19     1809.24     1773.20     25.91 o
  -3   1  19      823.51      738.24     40.10 o
  -1   1  19      186.36      195.34     20.18 o
   1   1  19      393.89      383.28     22.03 o
   3   1  19       22.30       43.20     22.16 o
   5   1  19        0.69       12.63     24.64 o
   7   1  19        2.04       11.13     27.26 o
 -38   2  19       37.48       54.58     20.28 o
 -36   2  19       58.09       48.25     17.61 o
 -34   2  19       65.80       62.18     15.73 o
 -32   2  19      182.68      175.36     19.43 o
 -30   2  19      280.72      241.40     14.83 o
 -28   2  19      864.21      873.16     22.25 o
 -26   2  19      524.64      516.67     18.07 o
 -24   2  19       89.20      121.45     13.68 o
 -22   2  19      583.61      564.30     16.54 o
 -20   2  19       55.51       76.32     15.31 o
 -18   2  19     1206.49     1128.11     29.88 o
 -16   2  19       68.30      113.84     18.44 o
 -14   2  19      777.87      688.14     17.80 o
 -12   2  19     1253.42     1315.90     20.89 o
 -10   2  19     3134.37     3128.44     44.63 o
  -8   2  19     2263.48     2320.63     25.85 o
  -6   2  19      165.11      140.70     17.40 o
  -4   2  19        2.02       20.84     23.24 o
  -2   2  19      640.82      609.67     22.48 o
   0   2  19       57.37       74.23     18.89 o
   2   2  19      208.47      194.78     27.80 o
   4   2  19       19.67       31.24     28.07 o
   6   2  19       47.62       47.97     29.39 o
 -37   3  19       63.02       57.86     17.36 o
 -35   3  19        1.41       21.43     17.75 o
 -33   3  19        0.10       10.30     19.53 o
 -31   3  19      108.55      110.26     14.75 o
 -29   3  19      456.76      460.58     16.02 o
 -27   3  19       52.10       72.28     15.07 o
 -25   3  19       40.56       48.33     13.48 o
 -23   3  19      533.72      571.61     28.63 o
 -21   3  19      129.91      135.88     13.81 o
 -19   3  19      558.49      557.79     17.37 o
 -17   3  19      305.61      276.14     17.12 o
 -15   3  19      367.59      421.86     16.58 o
 -13   3  19     1023.03      966.22     15.57 o
 -11   3  19     3759.97     3569.86     70.94 o
  -9   3  19      463.04      448.94     22.49 o
  -7   3  19      265.81      278.12     19.38 o
  -5   3  19       75.70       72.97     16.35 o
  -3   3  19       25.74       32.06     15.59 o
  -1   3  19        0.02      -15.16     31.19 o
   1   3  19        0.33       -3.68     16.01 o
   3   3  19       22.20       24.08     17.90 o
   5   3  19       95.80       87.97     21.44 o
 -36   4  19        3.75        9.26     21.40 o
 -34   4  19        4.57        8.62     20.29 o
 -32   4  19        1.28        7.43     16.06 o
 -30   4  19      483.15      484.27     16.73 o
 -28   4  19      122.15       88.98     15.44 o
 -26   4  19       22.56       31.77     14.08 o
 -24   4  19      149.87      128.52     15.67 o
 -22   4  19       24.24       31.65     12.25 o
 -20   4  19      394.40      380.50     15.64 o
 -18   4  19      649.27      667.71     20.94 o
 -16   4  19       25.46       33.20     14.39 o
 -14   4  19      304.86      305.57     17.55 o
 -12   4  19        0.01        6.35     15.08 o
 -10   4  19      141.66      170.92     17.02 o
  -8   4  19       23.10       28.47     14.26 o
  -6   4  19        2.82        1.75     14.46 o
  -4   4  19      230.63      234.55     17.63 o
  -2   4  19        5.53       20.33     15.03 o
   0   4  19       26.07       32.00     22.16 o
   2   4  19        0.98        9.62     19.72 o
   4   4  19        2.28       23.16     24.32 o
 -33   5  19       20.25       20.47     17.38 o
 -31   5  19        8.92       23.30     15.83 o
 -29   5  19       80.20       63.25     25.51 o
 -27   5  19      255.66      249.07     16.29 o
 -25   5  19      301.43      317.74     18.10 o
 -23   5  19        0.88        4.44     15.46 o
 -21   5  19     1271.36     1202.37     33.44 o
 -19   5  19      117.36      125.36     15.71 o
 -15   5  19       89.43       84.36     15.26 o
 -13   5  19      681.54      643.70     28.37 o
 -11   5  19      178.01      181.84     17.16 o
  -9   5  19      627.73      549.14     23.89 o
  -7   5  19      292.79      276.76     16.85 o
  -5   5  19        0.73       15.54     15.25 o
  -3   5  19        0.71        5.90     29.59 o
  -1   5  19       28.89       25.79     20.54 o
   1   5  19      108.34       86.45     18.54 o
 -30   6  19        0.01       22.81     14.42 o
 -28   6  19        0.52       21.93     14.20 o
 -26   6  19        0.14        1.28     16.23 o
 -24   6  19        1.57       29.30     17.52 o
 -22   6  19        0.01       23.50     14.15 o
 -20   6  19       10.58       20.15     15.36 o
 -18   6  19       20.68       30.08     13.50 o
 -16   6  19        2.36       -0.06     12.58 o
 -14   6  19        7.65       17.80     13.99 o
 -12   6  19        3.69        2.73     14.38 o
 -10   6  19       40.64       42.79     14.34 o
  -8   6  19       45.60       61.86     16.11 o
  -6   6  19        0.95       11.80     16.39 o
  -4   6  19        2.22       -0.74     18.10 o
  -2   6  19       72.55       99.10     21.38 o
 -25   7  19       38.82       38.98     18.94 o
 -23   7  19        1.66       11.14     15.37 o
 -21   7  19        9.13       22.34     15.14 o
 -19   7  19        6.68       21.55     15.24 o
 -17   7  19        6.36       14.65     14.21 o
 -15   7  19        1.21       -0.84     13.81 o
 -13   7  19        4.91        9.77     14.08 o
 -11   7  19       11.14       32.15     13.51 o
  -9   7  19       16.96       34.76     16.81 o
  -7   7  19       18.83       47.74     16.00 o
 -40   0  20        1.54       24.33     21.48 o
 -38   0  20      153.43      181.95     29.79 o
 -36   0  20       11.05       43.09     27.68 o
 -34   0  20      232.35      232.69     27.33 o
 -32   0  20      705.46      724.59     67.75 o
 -30   0  20     4171.16     4206.35    121.41 o
 -28   0  20     1822.94     1619.93     32.55 o
 -26   0  20      741.67      719.73     44.19 o
 -24   0  20       69.72       80.14     21.97 o
 -22   0  20     1007.18      907.72     25.98 o
 -20   0  20     1961.16     1995.75     33.65 o
 -18   0  20      131.00      109.61     22.94 o
 -16   0  20     4856.88     4745.06     87.05 o
 -14   0  20     2305.96     2179.03     28.67 o
 -12   0  20      658.42      689.76     29.12 o
 -10   0  20     1105.23     1147.02     94.41 o
  -8   0  20       44.05       57.57     26.58 o
  -6   0  20       82.13       93.26     22.43 o
  -4   0  20      171.48      185.29     28.80 o
  -2   0  20      537.35      520.63     29.33 o
   0   0  20        1.59        5.26     27.51 o
   2   0  20      317.54      336.21     32.42 o
   4   0  20       64.41       65.10     37.63 o
   6   0  20       30.83       33.12     38.12 o
 -39   1  20        1.86       25.47     18.68 o
 -37   1  20       24.55       39.56     17.58 o
 -35   1  20      244.22      237.93     19.07 o
 -33   1  20       18.31       22.22     17.24 o
 -31   1  20       90.98       86.61     18.99 o
 -29   1  20      141.46      121.92     17.46 o
 -27   1  20      233.68      201.97     15.51 o
 -25   1  20       57.72       86.33     14.62 o
 -23   1  20      127.02      128.83     17.77 o
 -21   1  20     3951.74     3814.62     36.52 o
 -19   1  20       35.50       22.05     16.18 o
 -17   1  20       85.71       66.47     16.41 o
 -15   1  20      168.08      185.80     16.66 o
 -13   1  20      963.52      834.37     18.12 o
 -11   1  20     1252.99     1237.59     23.01 o
  -9   1  20      749.89      757.63     24.62 o
  -7   1  20       10.22       17.39     19.74 o
  -5   1  20      122.54      124.78     18.00 o
  -3   1  20       67.16       74.06     19.48 o
  -1   1  20       33.42       17.49     20.85 o
   1   1  20      125.83      142.90     21.86 o
   3   1  20        2.96       11.76     22.32 o
   5   1  20        0.53       -2.40     24.25 o
 -38   2  20      108.04      111.70     20.81 o
 -36   2  20        6.66        1.14     15.76 o
 -34   2  20       25.73       46.90     17.19 o
 -32   2  20       46.42       61.68     17.43 o
 -30   2  20      289.11      281.12     14.18 o
 -28   2  20     1593.02     1648.61     24.85 o
 -26   2  20      377.40      425.84     15.42 o
 -24   2  20      229.29      246.63     17.31 o
 -22   2  20        2.48       17.03     15.22 o
 -20   2  20      456.93      438.25     16.18 o
 -18   2  20       17.59       13.84     17.20 o
 -16   2  20      305.57      303.34     17.62 o
 -14   2  20        8.55        8.26     16.76 o
 -12   2  20      187.90      195.66     19.95 o
 -10   2  20      821.53      719.67     19.95 o
  -8   2  20       48.51       77.91     19.20 o
  -6   2  20      933.16      960.20     30.56 o
  -4   2  20       68.84       88.46     17.40 o
  -2   2  20        2.69       11.86     16.15 o
   0   2  20       70.42       75.80     22.29 o
   2   2  20        4.08        3.85     26.92 o
   4   2  20        4.66       24.04     23.46 o
 -37   3  20       17.46        8.82     15.45 o
 -35   3  20       18.49        9.20     15.97 o
 -33   3  20       13.97       11.11     13.82 o
 -31   3  20      106.22      108.54     17.30 o
 -29   3  20      134.01      134.56     13.44 o
 -27   3  20      327.48      309.72     16.13 o
 -25   3  20      189.16      168.20     13.51 o
 -23   3  20        2.07       20.51     12.91 o
 -21   3  20     1261.33     1241.70     36.16 o
 -19   3  20      109.40      141.43     13.76 o
 -17   3  20      198.23      216.49     17.27 o
 -15   3  20        7.42       29.86     15.61 o
 -13   3  20      257.45      243.68     15.05 o
 -11   3  20      415.00      390.26     15.79 o
  -9   3  20     1093.90     1148.73     21.07 o
  -7   3  20       36.65       45.93     16.15 o
  -5   3  20       24.57        7.70     13.41 o
  -3   3  20       49.93       48.70     16.83 o
  -1   3  20        1.02       -4.73     23.82 o
   1   3  20      218.18      189.88     16.74 o
   3   3  20       19.38       11.82     20.54 o
 -36   4  20       22.86       10.75     18.92 o
 -34   4  20        0.72       -8.84     18.03 o
 -32   4  20       97.36       90.91     16.21 o
 -30   4  20       48.55       71.53     14.40 o
 -28   4  20        0.68       21.26     14.00 o
 -26   4  20       61.62       75.32     14.37 o
 -24   4  20      135.58      157.74     15.39 o
 -22   4  20        2.67       -4.04     13.68 o
 -20   4  20      404.03      431.18     23.75 o
 -18   4  20      483.34      468.62     34.63 o
 -16   4  20      477.52      512.49     22.07 o
 -14   4  20     1433.88     1340.43     34.02 o
 -12   4  20      139.25      158.65     15.82 o
 -10   4  20      263.68      263.64     17.42 o
  -8   4  20       84.54       80.11     16.02 o
  -6   4  20       16.27       29.92     14.62 o
  -4   4  20        3.13       11.63     18.69 o
  -2   4  20        4.48        5.79     19.05 o
   0   4  20       65.56       35.58     20.52 o
   2   4  20        2.11       26.56     24.08 o
 -33   5  20      139.48      117.85     15.35 o
 -31   5  20      106.25      109.35     17.78 o
 -29   5  20        3.81        3.74     14.81 o
 -27   5  20      192.36      204.41     17.94 o
 -25   5  20       55.31       57.86     17.12 o
 -23   5  20       44.09       64.12     15.76 o
 -21   5  20       45.07       56.98     15.29 o
 -19   5  20       94.69      101.68     12.63 o
 -17   5  20      205.77      218.28     13.23 o
 -15   5  20       59.22       59.61     15.07 o
 -13   5  20       12.36       22.65     13.89 o
 -11   5  20       18.63       35.85     15.85 o
  -9   5  20       54.35       54.49     14.53 o
  -7   5  20        1.26       20.62     17.87 o
  -5   5  20        6.87       20.88     19.47 o
  -3   5  20        2.65        6.93     23.06 o
  -1   5  20       88.46       74.78     20.86 o
 -30   6  20        0.33       -1.31     18.76 o
 -28   6  20        0.05       -7.52     15.21 o
 -26   6  20        2.92       12.07     13.21 o
 -24   6  20      119.51      123.40     15.23 o
 -22   6  20      122.92      117.72     14.03 o
 -20   6  20       20.18       32.60     12.11 o
 -18   6  20       45.87       49.94     14.09 o
 -16   6  20        5.20       19.79     11.89 o
 -14   6  20        0.06        4.69     14.19 o
 -12   6  20        5.49       -0.77     17.33 o
 -10   6  20        0.05       -1.64     17.16 o
  -8   6  20        0.11       23.61     18.30 o
  -6   6  20       22.52       30.57     17.21 o
  -4   6  20        4.18        0.99     21.20 o
 -25   7  20       29.73       39.18     17.45 o
 -23   7  20      103.21      107.21     16.16 o
 -21   7  20      103.65       88.98     15.67 o
 -19   7  20       80.92       57.17     16.71 o
 -17   7  20       19.85       11.15     14.09 o
 -15   7  20       18.16       19.86     14.26 o
 -13   7  20       74.97       74.08     15.63 o
 -11   7  20        0.62      -11.29     16.64 o
  -9   7  20        8.25       21.86     17.31 o
 -39   1  21       34.71       29.82     20.39 o
 -37   1  21       33.76       15.70     16.40 o
 -35   1  21        8.50       10.02     13.92 o
 -33   1  21      197.89      182.54     14.82 o
 -31   1  21       68.76       60.53     16.23 o
 -29   1  21     1184.40     1226.22     24.85 o
 -27   1  21        1.43       15.68     13.83 o
 -25   1  21      826.16      783.11     16.94 o
 -23   1  21      832.75      755.45     17.51 o
 -21   1  21        1.66       24.87     15.87 o
 -19   1  21       51.18       68.16     19.70 o
 -17   1  21       67.03       98.86     15.35 o
 -15   1  21      117.04      124.86     15.98 o
 -13   1  21        0.00       14.52     15.88 o
 -11   1  21      248.41      277.07     20.20 o
  -9   1  21        6.19        1.61     21.93 o
  -7   1  21      731.93      686.14     25.42 o
  -5   1  21      393.19      416.10     18.76 o
  -3   1  21        0.02       16.72     19.75 o
  -1   1  21       48.28       49.97     18.10 o
   1   1  21      176.76      179.08     22.32 o
   3   1  21        7.06       14.50     23.23 o
   5   1  21        2.58       -6.48     26.31 o
 -38   2  21        9.14       -2.39     17.54 o
 -36   2  21       54.37       43.91     19.34 o
 -34   2  21        3.19       25.70     19.41 o
 -32   2  21      267.58      233.38     17.46 o
 -30   2  21     1052.63     1023.41     25.67 o
 -28   2  21     1254.00     1223.72     25.74 o
 -26   2  21      874.87      844.23     19.32 o
 -24   2  21      422.61      401.87     22.08 o
 -22   2  21      173.23      181.89     13.46 o
 -20   2  21      121.78      147.89     17.66 o
 -18   2  21     1283.95     1382.57     37.07 o
 -16   2  21      818.82      795.37     18.99 o
 -14   2  21      564.16      539.82     16.86 o
 -12   2  21      214.35      166.02     18.26 o
 -10   2  21      129.52      133.45     15.95 o
  -8   2  21        3.30       13.43     16.92 o
  -6   2  21       10.11       22.16     16.04 o
  -4   2  21      857.67      820.15     22.59 o
  -2   2  21      113.58      103.56     18.86 o
   0   2  21       69.24       55.86     23.55 o
   2   2  21       14.81       37.07     27.88 o
   4   2  21        1.53       15.06     30.38 o
 -37   3  21       37.79       31.79     16.97 o
 -35   3  21        0.01       -0.39     16.29 o
 -33   3  21       43.95       60.26     14.76 o
 -31   3  21       87.07       98.10     15.61 o
 -29   3  21        5.26       27.19     12.59 o
 -27   3  21        0.66        7.44     19.15 o
 -25   3  21      730.12      765.27     16.78 o
 -23   3  21        9.74       24.60     14.86 o
 -21   3  21      924.61      897.96     19.03 o
 -19   3  21       10.36       27.77     17.17 o
 -17   3  21       23.23        8.49     16.84 o
 -15   3  21      445.87      437.55     20.61 o
 -13   3  21      817.36      846.34     20.77 o
 -11   3  21      191.65      196.67     14.89 o
  -9   3  21       20.37       10.57     17.14 o
  -7   3  21       25.41       34.12     16.05 o
  -5   3  21        5.18       14.47     18.14 o
  -3   3  21       25.06       60.58     19.67 o
  -1   3  21        2.41       -0.76     19.71 o
   1   3  21      116.22       76.12     21.49 o
   3   3  21       18.48       37.44     24.19 o
 -36   4  21       30.23       25.43     18.92 o
 -34   4  21       12.92       21.23     17.98 o
 -32   4  21        5.68       -2.29     16.03 o
 -30   4  21        9.71       19.05     15.47 o
 -28   4  21      399.50      378.56     15.45 o
 -26   4  21       84.26       76.00     14.24 o
 -24   4  21       93.06      106.80     13.25 o
 -22   4  21       78.09       96.43     13.44 o
 -20   4  21      388.19      334.96     14.56 o
 -18   4  21       27.03       44.07     14.32 o
 -16   4  21        5.10       11.32     14.56 o
 -14   4  21       65.72       69.57     16.68 o
 -12   4  21      128.23      121.26     14.34 o
 -10   4  21      136.14      156.38     15.56 o
  -8   4  21      263.50      243.89     16.51 o
  -6   4  21       18.04       12.64     14.96 o
  -4   4  21       17.65       32.61     18.17 o
  -2   4  21        1.53       25.00     19.39 o
   0   4  21       52.90       65.79     20.92 o
 -33   5  21       13.51       10.16     18.25 o
 -31   5  21       21.09       30.53     14.06 o
 -29   5  21      164.79      182.40     17.47 o
 -27   5  21       22.47       47.37     21.92 o
 -25   5  21       61.79       65.56     15.61 o
 -23   5  21        1.91       14.31     13.20 o
 -21   5  21      908.37      851.67     28.42 o
 -19   5  21      701.98      698.40     16.38 o
 -17   5  21      482.35      534.25     17.13 o
 -15   5  21      156.32      198.52     22.81 o
 -13   5  21       49.10       45.57     15.48 o
 -11   5  21      282.20      275.19     19.05 o
  -9   5  21        0.00       13.40     17.77 o
  -7   5  21        0.01        6.28     15.91 o
  -5   5  21        1.08        2.05     16.30 o
  -3   5  21       65.75       66.57     17.17 o
  -1   5  21        8.56       17.11     21.01 o
 -30   6  21        1.35        4.30     17.33 o
 -28   6  21       36.28       43.57     16.79 o
 -26   6  21        3.14        5.83     16.31 o
 -24   6  21       10.38        9.34     13.41 o
 -22   6  21        1.80       32.54     15.53 o
 -20   6  21       81.17      102.08     13.68 o
 -18   6  21       20.09       27.74     12.81 o
 -16   6  21       12.80       20.90     13.66 o
 -14   6  21      191.29      177.21     17.20 o
 -12   6  21      150.97      149.77     15.02 o
 -10   6  21       69.35       84.87     15.22 o
  -8   6  21        6.14       20.30     15.65 o
  -6   6  21       25.82       46.84     20.75 o
  -4   6  21       48.85       64.06     21.50 o
 -25   7  21        9.64       10.24     15.25 o
 -23   7  21        0.00       32.07     18.51 o
 -21   7  21       24.44       14.19     15.52 o
 -19   7  21       29.08       43.04     13.85 o
 -17   7  21       11.38        8.36     14.35 o
 -15   7  21        0.21        9.08     16.71 o
 -13   7  21        0.02       -1.13     14.63 o
 -11   7  21        0.67        7.37     14.96 o
 -40   0  22        1.63       33.60     24.10 o
 -38   0  22        0.46       10.76     22.21 o
 -36   0  22        3.34       35.41     27.66 o
 -34   0  22     1164.07     1130.17     30.62 o
 -32   0  22     2772.04     2793.16    103.95 o
 -30   0  22     2565.25     2478.91     56.07 o
 -28   0  22     3000.78     3005.62     32.75 o
 -26   0  22     2137.46     2031.71     71.64 o
 -24   0  22        0.08       21.45     18.52 o
 -22   0  22      362.23      283.84     20.51 o
 -20   0  22     2173.21     2197.41     48.22 o
 -18   0  22     2632.53     2795.18     59.66 o
 -16   0  22      140.53      157.95     28.67 o
 -14   0  22       77.26       91.45     27.69 o
 -12   0  22      141.01      155.44     27.31 o
 -10   0  22       25.77       36.67     18.88 o
  -8   0  22      778.51      702.46     42.95 o
  -6   0  22      323.04      336.89     27.85 o
  -4   0  22       58.36       71.29     27.68 o
  -2   0  22      216.13      216.21     28.08 o
   0   0  22       23.18       49.03     31.20 o
   2   0  22        7.10       31.94     29.55 o
   4   0  22       23.93       38.19     55.31 o
 -39   1  22       20.15       20.68     20.54 o
 -37   1  22      317.48      306.08     18.19 o
 -35   1  22      397.05      399.40     16.68 o
 -33   1  22      169.89      151.77     14.58 o
 -31   1  22     1323.52     1290.45     38.70 o
 -29   1  22     1392.62     1397.43     35.67 o
 -27   1  22      161.28      177.22     15.05 o
 -25   1  22     2272.66     2233.07     33.28 o
 -23   1  22        1.07        5.84     14.25 o
 -21   1  22        0.10        7.72     19.31 o
 -19   1  22      315.06      278.30     18.65 o
 -17   1  22      382.97      381.23     18.53 o
 -15   1  22      946.62      969.72     22.97 o
 -13   1  22        9.81       45.72     16.92 o
 -11   1  22        1.84       35.02     16.94 o
  -9   1  22      351.96      377.75     19.92 o
  -7   1  22       34.59       47.93     22.94 o
  -5   1  22       78.46       81.86     19.05 o
  -3   1  22        4.96       32.63     18.92 o
  -1   1  22      111.88      136.12     21.32 o
   1   1  22        6.63       16.15     22.57 o
   3   1  22       27.99       35.05     23.99 o
 -40   2  22       40.40       50.20     24.54 o
 -38   2  22       77.32      111.98     18.08 o
 -36   2  22       19.74       27.80     17.87 o
 -34   2  22       23.25       52.30     19.39 o
 -32   2  22       28.53       32.66     18.93 o
 -30   2  22      131.52      104.83     13.45 o
 -28   2  22      263.17      296.33     16.29 o
 -26   2  22       86.48       76.39     15.66 o
 -24   2  22       56.78       63.47     18.38 o
 -22   2  22       22.10       29.04     15.09 o
 -20   2  22      357.30      296.29     19.93 o
 -18   2  22       36.61       50.19     17.06 o
 -16   2  22      442.92      433.43     20.33 o
 -14   2  22        0.05       16.02     19.04 o
 -12   2  22       20.43       26.82     21.79 o
 -10   2  22      653.70      626.95     18.56 o
  -8   2  22      581.49      582.31     21.81 o
  -6   2  22        7.79       33.45     21.43 o
  -4   2  22       24.16       30.04     19.80 o
  -2   2  22        0.71       15.00     16.61 o
   0   2  22        3.01        9.44     23.38 o
   2   2  22       14.56       21.16     29.83 o
 -39   3  22       43.74       74.93     25.28 o
 -37   3  22       53.76       47.19     15.27 o
 -35   3  22        1.02       11.47     14.16 o
 -33   3  22       18.28       23.30     15.99 o
 -31   3  22        7.23        0.22     16.96 o
 -29   3  22        1.74       14.22     14.72 o
 -27   3  22      166.79      180.96     16.54 o
 -25   3  22      109.50       83.85     16.55 o
 -23   3  22      495.81      450.69     16.11 o
 -21   3  22        0.47        2.39     15.86 o
 -19   3  22      414.18      411.13     16.54 o
 -15   3  22     1170.32     1156.00     28.06 o
 -13   3  22     2251.71     2184.82     23.51 o
 -11   3  22      509.07      468.16     19.75 o
  -9   3  22      396.56      415.12     16.52 o
  -7   3  22      336.42      313.23     20.11 o
  -5   3  22        1.49        1.92     17.47 o
  -3   3  22       11.36       27.54     20.33 o
  -1   3  22       19.65        7.69     18.14 o
   1   3  22        8.82       12.18     24.08 o
 -36   4  22       11.20       10.05     17.13 o
 -34   4  22       16.82       23.56     14.03 o
 -32   4  22      359.46      387.18     18.35 o
 -30   4  22       47.63       58.35     17.39 o
 -26   4  22      106.36      121.48     14.47 o
 -24   4  22        3.06       11.12     15.67 o
 -22   4  22      112.74       88.95     13.43 o
 -20   4  22      524.90      556.14     29.27 o
 -18   4  22       23.37       24.32     14.50 o
 -16   4  22      385.54      384.27     16.07 o
 -14   4  22       76.28       71.28     14.06 o
 -12   4  22      191.80      212.90     15.69 o
 -10   4  22        0.47       13.68     17.56 o
  -8   4  22        2.68       17.04     17.85 o
  -6   4  22       62.29       59.98     15.31 o
  -4   4  22        2.59       44.89     20.19 o
  -2   4  22       22.33       41.64     23.80 o
   0   4  22       33.83       55.61     22.20 o
 -35   5  22       40.96       -8.08     23.91 o
 -33   5  22        6.90      -10.89     15.13 o
 -31   5  22       51.93       46.01     16.24 o
 -29   5  22        3.98       16.05     13.63 o
 -25   5  22       25.32       37.70     14.52 o
 -23   5  22       52.37       30.30     12.65 o
 -21   5  22       12.85       35.00     14.03 o
 -19   5  22       29.32       52.21     13.74 o
 -17   5  22       60.69       60.88     13.19 o
 -15   5  22       59.89       81.60     15.29 o
 -13   5  22      350.78      318.20     16.37 o
 -11   5  22       20.00       14.81     14.62 o
  -9   5  22        1.65       13.33     17.40 o
  -7   5  22       20.19       39.33     15.70 o
  -5   5  22        5.36       32.96     18.05 o
  -3   5  22       65.05       69.03     20.83 o
 -30   6  22       31.30       32.73     16.11 o
 -28   6  22       53.40       81.62     18.10 o
 -26   6  22       94.32       70.82     15.08 o
 -24   6  22        0.65        8.05     16.05 o
 -22   6  22       46.18       48.18     12.46 o
 -20   6  22      121.92      101.34     15.08 o
 -18   6  22      106.65       93.85     14.21 o
 -16   6  22       39.85       64.38     14.79 o
 -14   6  22       45.65       65.83     16.06 o
 -12   6  22       95.72       93.83     16.25 o
 -10   6  22       17.64       16.72     17.89 o
  -8   6  22        1.91       15.05     15.64 o
  -6   6  22        0.02       22.74     16.31 o
 -25   7  22       33.69       49.09     16.24 o
 -23   7  22        0.08       -4.94     16.48 o
 -21   7  22        0.24        0.65     16.98 o
 -19   7  22        0.08       -1.66     15.68 o
 -17   7  22        0.18       23.18     16.98 o
 -15   7  22        2.34       19.48     13.98 o
 -13   7  22       29.50       23.21     16.18 o
 -41   1  23       10.88       13.72     24.09 o
 -39   1  23        0.85        5.35     17.17 o
 -37   1  23       16.93       52.54     17.60 o
 -35   1  23       71.01       54.88     19.18 o
 -33   1  23      475.47      434.36     18.31 o
 -31   1  23     1525.18     1507.44     18.37 o
 -29   1  23     2161.66     2144.38     46.34 o
 -27   1  23      265.12      278.15     16.15 o
 -25   1  23      130.53      167.36     17.83 o
 -23   1  23      248.59      255.95     14.71 o
 -21   1  23      245.04      258.60     18.12 o
 -19   1  23      336.78      349.04     15.83 o
 -17   1  23       31.09       24.14     21.67 o
 -15   1  23      268.63      279.36     16.29 o
 -13   1  23        9.70       27.72     17.02 o
 -11   1  23      480.26      484.75     18.04 o
  -9   1  23        6.05       26.88     19.11 o
  -7   1  23       66.54       70.84     17.37 o
  -5   1  23        2.90       32.28     18.81 o
  -3   1  23       40.30       43.73     21.88 o
  -1   1  23        0.24        4.36     21.35 o
   1   1  23        4.98        5.36     23.14 o
 -40   2  23        6.76       15.88     18.78 o
 -38   2  23       23.35       37.35     16.74 o
 -36   2  23       11.38        9.93     17.62 o
 -34   2  23       29.02       27.64     13.43 o
 -32   2  23        1.09        6.69     13.63 o
 -30   2  23       90.57      107.54     14.18 o
 -28   2  23      544.60      525.02     29.35 o
 -26   2  23     1631.85     1716.83     46.85 o
 -24   2  23        8.72       16.05     14.93 o
 -22   2  23      362.93      321.67     15.46 o
 -20   2  23      567.05      565.57     24.63 o
 -18   2  23      896.70      967.97     19.39 o
 -16   2  23       24.38       39.88     15.68 o
 -14   2  23        1.08      -18.38     16.10 o
 -12   2  23      616.71      589.49     19.06 o
 -10   2  23     1233.23     1280.55     28.43 o
  -8   2  23       71.62       80.64     18.66 o
  -6   2  23       63.16       52.86     17.67 o
  -4   2  23      212.84      192.48     20.94 o
  -2   2  23       62.74       62.12     19.50 o
   0   2  23        6.21        3.55     22.17 o
 -39   3  23        0.00       -3.34     17.46 o
 -37   3  23       73.73       69.07     15.62 o
 -35   3  23       88.75       67.42     18.87 o
 -33   3  23        0.01        7.86     14.10 o
 -31   3  23       52.39       40.44     13.21 o
 -29   3  23       74.72       70.09     14.79 o
 -27   3  23       81.86       73.64     16.65 o
 -25   3  23      108.65      115.73     15.22 o
 -23   3  23        8.17       17.33     18.36 o
 -21   3  23      245.58      221.87     15.73 o
 -19   3  23        1.21       34.75     15.68 o
 -17   3  23      422.28      419.91     24.91 o
 -15   3  23       11.76       45.22     17.60 o
 -13   3  23       14.16       16.69     15.58 o
 -11   3  23       22.04       20.13     16.58 o
  -9   3  23      426.68      393.91     19.93 o
  -7   3  23       81.30       79.50     18.79 o
  -5   3  23        1.50        9.76     20.98 o
  -3   3  23       54.85       39.04     19.84 o
  -1   3  23       16.60       13.57     20.84 o
 -36   4  23        0.17       31.52     16.03 o
 -34   4  23       63.82       38.28     16.50 o
 -32   4  23       19.90       23.46     13.69 o
 -30   4  23       40.52       62.15     14.20 o
 -28   4  23       29.90       53.93     17.66 o
 -26   4  23        1.13       38.19     15.27 o
 -24   4  23       49.98       58.44     13.33 o
 -22   4  23      792.94      782.28     19.88 o
 -20   4  23      227.60      219.94     19.49 o
 -18   4  23      498.28      499.95     16.47 o
 -16   4  23        9.28       29.64     13.81 o
 -14   4  23        4.02       18.07     15.33 o
 -12   4  23       30.57       30.05     15.37 o
 -10   4  23        2.78        8.89     17.21 o
  -8   4  23        2.60      -14.29     16.13 o
  -6   4  23        0.04        0.50     15.54 o
  -4   4  23        3.97       46.95     22.99 o
  -2   4  23       14.33       47.93     20.94 o
 -35   5  23        1.71       15.26     15.90 o
 -33   5  23       13.51       36.73     18.22 o
 -31   5  23       18.32       27.63     13.54 o
 -29   5  23       25.43       10.58     16.22 o
 -27   5  23        8.85        8.09     17.17 o
 -25   5  23      158.87      174.18     17.67 o
 -23   5  23       10.01       29.54     14.24 o
 -21   5  23       32.20       65.97     14.35 o
 -19   5  23       18.45       23.16     13.52 o
 -17   5  23        0.00      -10.95     15.01 o
 -15   5  23        8.35       12.88     16.89 o
 -13   5  23      202.18      193.98     13.94 o
 -11   5  23      189.56      212.71     15.25 o
  -9   5  23        9.29       30.97     16.67 o
  -7   5  23        0.05       11.52     16.25 o
  -5   5  23        0.00       18.19     20.69 o
 -30   6  23        5.21       12.53     14.95 o
 -28   6  23       16.25       30.39     15.61 o
 -26   6  23       69.32       56.72     13.99 o
 -24   6  23       44.15       40.75     13.84 o
 -22   6  23        0.07        2.21     13.23 o
 -20   6  23        0.66       15.79     14.92 o
 -18   6  23       44.45       44.94     14.78 o
 -16   6  23      143.56      145.49     15.19 o
 -14   6  23       57.50       65.56     15.65 o
 -12   6  23       15.39       14.22     15.29 o
 -10   6  23        8.97       -1.94     17.22 o
  -8   6  23        5.79       -1.95     16.95 o
 -23   7  23        0.87       -9.57     16.33 o
 -21   7  23        2.45       22.28     14.21 o
 -19   7  23        1.01        1.61     14.13 o
 -17   7  23       24.84       32.03     14.25 o
 -15   7  23        0.10       21.90     17.14 o
 -40   0  24        0.59       12.57     42.92 o
 -38   0  24        0.29       36.88     27.56 o
 -36   0  24        1.40       18.94     27.59 o
 -34   0  24      645.46      596.31     28.07 o
 -32   0  24     3503.49     3566.96     34.28 o
 -30   0  24        2.16       29.98     21.51 o
 -28   0  24      425.51      435.69     21.42 o
 -26   0  24       47.58      113.68     27.18 o
 -24   0  24      476.22      449.50     28.63 o
 -22   0  24      301.75      283.56     40.34 o
 -20   0  24       52.14       66.71     22.93 o
 -18   0  24       97.25      104.93     23.15 o
 -16   0  24      625.29      597.91     25.19 o
 -14   0  24      308.78      325.23     27.96 o
 -12   0  24      481.43      501.25     25.02 o
 -10   0  24      111.97      132.74     25.99 o
  -8   0  24      250.14      274.73     27.07 o
  -6   0  24       75.50       97.23     26.96 o
  -4   0  24       39.46       56.24     28.35 o
  -2   0  24      286.79      293.31     30.23 o
   0   0  24        1.50        3.04     32.97 o
 -41   1  24       86.32       86.90     18.16 o
 -39   1  24        0.43      -13.56     17.89 o
 -37   1  24       24.96       29.08     19.29 o
 -35   1  24        6.23       39.14     17.51 o
 -33   1  24       28.90       46.42     15.38 o
 -31   1  24       83.35       86.84     15.72 o
 -29   1  24       71.13       86.83     13.63 o
 -27   1  24      456.16      458.08     18.99 o
 -25   1  24      290.38      252.59     15.21 o
 -23   1  24        5.12        4.75     14.53 o
 -21   1  24      259.89      261.08     16.44 o
 -19   1  24      567.36      590.38     18.60 o
 -17   1  24      616.54      586.38     21.48 o
 -15   1  24        2.70       18.99     20.37 o
 -13   1  24       70.79       68.39     18.42 o
 -11   1  24       16.74       20.29     21.74 o
  -9   1  24        0.00        1.48     16.80 o
  -7   1  24       46.40       67.01     19.26 o
  -5   1  24       12.96       21.95     21.55 o
  -3   1  24      210.52      207.68     22.72 o
  -1   1  24        0.33        4.54     22.73 o
   1   1  24       41.92       45.97     24.96 o
 -40   2  24       25.01       48.38     17.41 o
 -38   2  24        0.87       -3.65     15.56 o
 -36   2  24       11.51       23.59     17.72 o
 -34   2  24        4.74       27.41     14.76 o
 -32   2  24      105.60       94.42     13.50 o
 -30   2  24       11.62       36.58     16.68 o
 -28   2  24       32.77       36.96     15.31 o
 -26   2  24      390.64      438.20     19.24 o
 -24   2  24      310.72      362.34     18.25 o
 -22   2  24      153.05      190.93     20.88 o
 -20   2  24      573.20      574.48     18.51 o
 -18   2  24      506.28      498.08     20.07 o
 -16   2  24       47.28       74.01     15.30 o
 -14   2  24        2.70        1.44     23.52 o
 -12   2  24     1970.11     1899.53     53.85 o
 -10   2  24       10.37       -2.09     18.96 o
  -8   2  24       45.80       42.89     17.86 o
  -6   2  24        0.71        3.58     20.95 o
  -4   2  24       30.29       35.60     17.23 o
  -2   2  24        1.65       -0.20     20.36 o
   0   2  24        2.19        0.73     29.15 o
 -39   3  24       12.12       16.66     16.11 o
 -37   3  24       23.40       33.67     17.23 o
 -35   3  24       48.43       40.66     17.52 o
 -33   3  24        0.10       22.15     14.00 o
 -31   3  24      299.72      283.00     15.17 o
 -29   3  24      375.01      358.46     17.26 o
 -27   3  24       43.27       55.94     13.60 o
 -25   3  24       68.22       92.42     13.11 o
 -23   3  24        5.82       24.45     15.50 o
 -21   3  24      443.44      411.42     17.65 o
 -19   3  24      807.34      829.97     20.66 o
 -17   3  24       53.97       69.97     16.47 o
 -15   3  24        0.04       23.20     15.68 o
 -13   3  24       62.23       53.80     17.00 o
 -11   3  24      484.16      406.87     28.69 o
  -9   3  24        6.61        2.01     16.44 o
  -7   3  24        3.96       18.76     18.33 o
  -5   3  24        5.16        3.95     19.54 o
  -3   3  24        1.84       29.93     19.85 o
  -1   3  24       23.30       32.19     24.95 o
 -36   4  24        7.88       31.65     14.57 o
 -34   4  24        3.31       29.81     14.81 o
 -32   4  24      138.86      127.16     17.77 o
 -30   4  24       96.17      106.81     15.67 o
 -28   4  24       27.94       34.25     14.18 o
 -26   4  24       10.91       23.21     13.39 o
 -24   4  24        9.48       28.53     13.35 o
 -22   4  24      266.98      238.69     15.71 o
 -20   4  24      494.60      486.04     31.51 o
 -18   4  24      318.24      288.05     15.17 o
 -16   4  24        6.18        2.00     15.65 o
 -14   4  24       65.46       64.24     14.45 o
 -12   4  24       38.36       46.92     15.72 o
 -10   4  24       14.69       27.83     17.43 o
  -8   4  24        0.52       -7.25     17.95 o
  -6   4  24        8.72       10.35     17.65 o
  -4   4  24        7.71       28.88     20.86 o
 -35   5  24       38.65       45.95     14.99 o
 -33   5  24       16.93       26.56     15.47 o
 -31   5  24        1.29       22.56     15.05 o
 -29   5  24       12.99       28.36     17.55 o
 -27   5  24        9.94       12.71     17.08 o
 -25   5  24        2.92        8.98     13.63 o
 -23   5  24        9.27       14.08     11.42 o
 -21   5  24        0.65        7.09     15.58 o
 -19   5  24        8.69       11.30     13.32 o
 -17   5  24      166.60      163.16     15.69 o
 -15   5  24       66.35       76.01     14.40 o
 -13   5  24       53.84       75.00     15.95 o
 -11   5  24        7.03       14.03     15.80 o
  -9   5  24       18.45       23.79     14.87 o
  -7   5  24       18.84       21.76     16.99 o
  -5   5  24        0.40        0.68     41.00 o
 -30   6  24        6.98       32.86     18.49 o
 -28   6  24       43.76       53.60     15.67 o
 -26   6  24        2.13        2.33     15.35 o
 -24   6  24        0.09       17.13     15.94 o
 -22   6  24       41.79       41.83     13.88 o
 -20   6  24        1.17        8.22     14.15 o
 -18   6  24       78.97      102.28     12.82 o
 -16   6  24       17.42       31.24     17.70 o
 -14   6  24        0.18        6.00     17.92 o
 -12   6  24       33.51       37.54     17.33 o
 -10   6  24       35.47       37.51     19.58 o
 -23   7  24        3.79       31.77     42.13 o
 -21   7  24        8.66       33.57     17.36 o
 -19   7  24       39.92       33.85     17.25 o
 -41   1  25        5.65       39.11     21.12 o
 -39   1  25        1.99       20.05     17.92 o
 -37   1  25       18.99        4.05     17.54 o
 -35   1  25       78.97      105.54     23.95 o
 -33   1  25        1.54       24.67     17.75 o
 -31   1  25      217.23      206.56     15.44 o
 -29   1  25      488.81      502.49     14.98 o
 -27   1  25      941.30      908.54     16.56 o
 -25   1  25       80.33       80.14     16.03 o
 -23   1  25       42.92       61.56     14.96 o
 -21   1  25        1.20       11.25     18.50 o
 -19   1  25        5.49        6.15     16.99 o
 -17   1  25       61.28       46.27     14.50 o
 -15   1  25       85.26      108.85     17.07 o
 -13   1  25        8.82        0.11     18.39 o
 -11   1  25      318.92      304.89     17.36 o
  -9   1  25      495.94      505.12     23.81 o
  -7   1  25      139.70      168.04     17.55 o
  -5   1  25      124.44      149.15     18.35 o
  -3   1  25       31.13       27.12     20.43 o
  -1   1  25        2.03       19.25     21.37 o
 -40   2  25       50.32       65.23     17.62 o
 -38   2  25       35.01       56.49     17.83 o
 -36   2  25       94.92       89.94     13.00 o
 -34   2  25       11.55       26.28     13.48 o
 -32   2  25      589.38      547.84     17.15 o
 -30   2  25        0.02       24.42     14.88 o
 -28   2  25       11.64       40.17     14.90 o
 -26   2  25      389.11      365.53     14.93 o
 -24   2  25      353.32      309.86     16.26 o
 -22   2  25      457.08      496.26     18.10 o
 -20   2  25       54.94       56.59     17.23 o
 -18   2  25      237.44      269.85     18.04 o
 -16   2  25       65.44       81.29     17.13 o
 -14   2  25      287.50      262.97     19.55 o
 -12   2  25      456.41      461.18     19.56 o
 -10   2  25        5.78       22.46     17.30 o
  -8   2  25      223.02      194.92     20.13 o
  -6   2  25       46.19       48.54     21.53 o
  -4   2  25        2.74       14.98     18.92 o
  -2   2  25        0.47        7.12     20.77 o
 -39   3  25       38.45       23.15     19.11 o
 -37   3  25       38.61       54.71     18.26 o
 -35   3  25       65.03       45.08     14.59 o
 -33   3  25        0.02        0.74     17.18 o
 -31   3  25      185.90      193.30     14.87 o
 -29   3  25        2.17       20.82     14.47 o
 -27   3  25       48.83       45.83     14.90 o
 -25   3  25      222.96      193.35     13.72 o
 -23   3  25      219.68      262.96     14.64 o
 -21   3  25      634.33      719.54     24.56 o
 -19   3  25        0.49       15.13     17.82 o
 -17   3  25       83.71       74.74     17.12 o
 -15   3  25      828.85      812.10     17.62 o
 -13   3  25        2.88       15.72     18.82 o
 -11   3  25       11.49       17.55     16.46 o
  -9   3  25       16.80       49.31     20.15 o
  -7   3  25        0.05       21.32     20.80 o
  -5   3  25        0.32       -0.08     16.59 o
  -3   3  25       10.33       -8.17     18.99 o
 -38   4  25       42.73       52.67     33.51 o
 -36   4  25       27.89       22.77     18.42 o
 -34   4  25       38.82        5.43     17.71 o
 -32   4  25      143.54      119.71     16.06 o
 -30   4  25        0.07       16.31     15.73 o
 -28   4  25        1.91       20.29     13.00 o
 -26   4  25        0.55       10.31     13.88 o
 -24   4  25       14.21       22.47     15.43 o
 -22   4  25        9.04       11.40     15.22 o
 -20   4  25       21.23       23.31     15.50 o
 -18   4  25       14.26       12.23     14.08 o
 -16   4  25      138.37      129.59     14.85 o
 -14   4  25       54.63       87.35     14.53 o
 -12   4  25       22.49       23.23     15.93 o
 -10   4  25        0.54       12.07     16.62 o
  -8   4  25       40.90       34.03     17.58 o
  -6   4  25        7.97       35.71     19.41 o
  -4   4  25        5.81       23.98     30.81 o
 -35   5  25       13.17       25.99     17.19 o
 -33   5  25       29.27       23.22     16.83 o
 -31   5  25       24.26       32.37     17.98 o
 -29   5  25       11.07       39.00     17.94 o
 -27   5  25        9.84       56.48     19.14 o
 -25   5  25       27.27       40.59     14.49 o
 -23   5  25        2.87        4.45     13.66 o
 -21   5  25       16.61       14.81     14.69 o
 -19   5  25       41.18       51.06     13.68 o
 -17   5  25       38.92       61.93     14.54 o
 -15   5  25       41.36       51.31     16.23 o
 -13   5  25       25.02       38.84     17.95 o
 -11   5  25       16.41       24.00     16.92 o
  -9   5  25       24.97       65.85     16.57 o
  -7   5  25        4.11        5.32     19.77 o
 -30   6  25        0.25        6.74     15.69 o
 -28   6  25       30.60       46.55     17.16 o
 -26   6  25       42.29       37.96     16.66 o
 -24   6  25        4.98       14.60     14.17 o
 -22   6  25       94.40       85.41     13.05 o
 -20   6  25       81.28       79.76     12.85 o
 -18   6  25       64.83       60.61     16.44 o
 -16   6  25       30.35       38.15     16.46 o
 -14   6  25        0.74       15.78     15.67 o
 -12   6  25       19.34       33.11     17.48 o
 -42   0  26        0.04        4.25     29.75 o
 -40   0  26       17.37       33.09     36.44 o
 -38   0  26       20.21       33.70     27.83 o
 -36   0  26       10.65       43.29     22.35 o
 -34   0  26      258.79      235.91     27.89 o
 -32   0  26       62.12      105.43     36.48 o
 -30   0  26      119.49      141.90     19.34 o
 -28   0  26      137.22      146.52     43.38 o
 -26   0  26       22.51       44.75     18.36 o
 -24   0  26        2.18       18.50     22.05 o
 -22   0  26       33.17       36.67     31.99 o
 -20   0  26       77.50       64.02     35.21 o
 -18   0  26        5.42       19.70     20.67 o
 -16   0  26      221.47      201.08     23.52 o
 -14   0  26     1430.41     1399.50     27.96 o
 -12   0  26      580.58      538.26     33.36 o
 -10   0  26        5.57       31.55     21.78 o
  -8   0  26       14.75       24.90     26.60 o
  -6   0  26        6.21       25.02     23.18 o
  -4   0  26       26.30       30.40     28.75 o
  -2   0  26        2.58       23.29     30.73 o
 -41   1  26        2.85       12.71     20.60 o
 -39   1  26        1.00       18.29     16.31 o
 -37   1  26        4.59       17.80     17.34 o
 -35   1  26       37.84       42.31     15.17 o
 -33   1  26      441.31      434.09     15.07 o
 -31   1  26      393.45      402.08     16.07 o
 -29   1  26       86.23       77.27     13.16 o
 -27   1  26      232.40      241.00     14.56 o
 -25   1  26     1016.66     1072.91     24.30 o
 -23   1  26        0.20       31.44     25.30 o
 -21   1  26      153.55      173.30     16.77 o
 -19   1  26        0.43       29.18     18.88 o
 -17   1  26        0.06       10.65     17.23 o
 -15   1  26       70.49       83.81     15.72 o
 -13   1  26       37.02       46.60     18.51 o
 -11   1  26       93.75       98.60     19.66 o
  -9   1  26      154.27      140.53     18.01 o
  -7   1  26       35.00       48.15     17.74 o
  -5   1  26       33.05       39.60     17.03 o
  -3   1  26       40.87       30.08     22.38 o
 -40   2  26        7.32       15.00     19.22 o
 -38   2  26      304.64      320.24     21.05 o
 -36   2  26      316.82      283.18     14.69 o
 -34   2  26       21.16        9.31     15.39 o
 -32   2  26       57.99       43.43     15.20 o
 -30   2  26       63.82       91.69     16.87 o
 -28   2  26      169.61      183.84     13.82 o
 -26   2  26      151.67      156.19     17.79 o
 -24   2  26      754.14      772.18     17.09 o
 -22   2  26       35.60       58.75     14.06 o
 -20   2  26      165.47      128.13     15.36 o
 -18   2  26      111.11      109.81     15.91 o
 -16   2  26        9.75       11.87     14.32 o
 -14   2  26        6.13       16.12     15.53 o
 -12   2  26       28.09       38.04     17.05 o
 -10   2  26      115.80      133.53     19.63 o
  -8   2  26       80.62       87.83     21.05 o
  -6   2  26        7.71       29.50     17.70 o
  -4   2  26        7.90       28.30     22.96 o
 -39   3  26       12.27       24.62     16.10 o
 -37   3  26      173.24      150.70     16.98 o
 -35   3  26       85.39       83.92     15.95 o
 -33   3  26       74.52       85.58     12.60 o
 -31   3  26      107.70      110.42     17.06 o
 -29   3  26       80.67       73.00     14.38 o
 -27   3  26        0.29       29.24     15.80 o
 -25   3  26        0.26       13.86     14.93 o
 -23   3  26      145.42      152.73     13.27 o
 -21   3  26      361.59      331.23     17.31 o
 -19   3  26       24.31       46.52     15.48 o
 -17   3  26      670.57      716.67     25.49 o
 -15   3  26       57.24       70.31     17.15 o
 -13   3  26       76.60      102.15     17.42 o
 -11   3  26        0.12        6.80     19.81 o
  -9   3  26        0.09       18.05     17.37 o
  -7   3  26        1.57       21.06     22.07 o
  -5   3  26        5.40       26.95     17.30 o
 -38   4  26        0.12       25.51     18.94 o
 -36   4  26       52.40       60.04     15.51 o
 -34   4  26        4.80       10.61     14.03 o
 -32   4  26       28.51       35.90     14.11 o
 -30   4  26       47.88       50.45     12.81 o
 -28   4  26        3.52       15.19     14.77 o
 -26   4  26       33.70       31.30     13.04 o
 -24   4  26      307.53      298.40     16.40 o
 -22   4  26      438.43      481.67     36.06 o
 -20   4  26       43.27       28.59     14.20 o
 -18   4  26      133.85      153.63     15.69 o
 -16   4  26        7.48        7.08     15.78 o
 -14   4  26        4.55       33.84     16.17 o
 -12   4  26        3.36       20.96     17.41 o
 -10   4  26        4.13       10.86     15.45 o
  -8   4  26        2.56        3.63     16.35 o
  -6   4  26        1.96       19.90     24.64 o
 -35   5  26        0.02       -4.79     16.10 o
 -33   5  26        2.82       13.84     15.89 o
 -31   5  26       19.77       39.61     18.15 o
 -29   5  26      182.73      148.63     15.40 o
 -27   5  26        6.68       11.55     15.98 o
 -25   5  26       73.21       92.35     13.90 o
 -23   5  26       50.80       55.94     13.89 o
 -21   5  26       19.99       32.52     15.84 o
 -19   5  26      146.86      170.31     14.13 o
 -17   5  26        0.00       25.78     17.36 o
 -15   5  26       18.98       31.26     16.19 o
 -13   5  26        0.79       28.87     17.97 o
 -11   5  26        6.70       13.71     18.00 o
  -9   5  26        3.68       11.98     16.74 o
 -30   6  26        8.26       16.56     17.00 o
 -28   6  26       20.55        7.95     16.86 o
 -26   6  26       16.39       13.74     15.33 o
 -24   6  26        4.64       18.08     13.78 o
 -22   6  26        1.54        1.33     12.81 o
 -20   6  26        2.17       16.10     16.47 o
 -18   6  26        0.11       18.78     15.27 o
 -16   6  26        1.08        8.81     15.83 o
 -14   6  26        4.33       -0.03     14.81 o
 -41   1  27        1.20       16.30     16.67 o
 -39   1  27       58.08       62.21     16.32 o
 -37   1  27       11.17       30.31     15.88 o
 -35   1  27       81.64       72.42     16.36 o
 -33   1  27      166.70      192.09     19.10 o
 -31   1  27       69.62       52.00     13.09 o
 -29   1  27      151.63      155.33     21.81 o
 -27   1  27       48.01       50.43     16.78 o
 -25   1  27      505.22      511.66     16.61 o
 -23   1  27      367.26      374.74     16.56 o
 -21   1  27       93.30       83.07     13.41 o
 -19   1  27        0.03       14.97     18.80 o
 -15   1  27     1174.53     1124.76     21.09 o
 -13   1  27      731.56      700.91     18.29 o
 -11   1  27       17.66       18.42     17.13 o
  -9   1  27        3.44       25.60     20.66 o
  -7   1  27       93.02       92.31     18.31 o
  -5   1  27        8.00       38.29     20.94 o
 -40   2  27       49.08       54.99     17.20 o
 -38   2  27        0.14       18.30     15.38 o
 -36   2  27      460.47      486.54     27.91 o
 -34   2  27       82.78       85.41     21.35 o
 -32   2  27       87.93       86.41     15.61 o
 -30   2  27        8.09       28.25     15.05 o
 -28   2  27       41.83       73.92     17.39 o
 -26   2  27     1127.39     1082.54     25.37 o
 -24   2  27      761.41      747.86     24.84 o
 -22   2  27       18.64       23.54     16.75 o
 -20   2  27       29.32       44.66     16.79 o
 -18   2  27        0.41       16.49     14.09 o
 -16   2  27      102.96      133.18     22.14 o
 -14   2  27      228.19      241.79     19.22 o
 -12   2  27      323.79      335.01     17.04 o
 -10   2  27        3.71       25.69     17.77 o
  -8   2  27      131.78      129.66     21.43 o
  -6   2  27        7.61       -1.31     19.36 o
  -4   2  27       44.01       40.09     23.90 o
 -39   3  27        5.25       20.21     17.26 o
 -37   3  27      199.43      174.09     15.74 o
 -35   3  27       33.07       71.69     14.82 o
 -33   3  27       96.05       75.66     14.46 o
 -31   3  27        4.48       29.78     15.36 o
 -29   3  27        4.86        5.96     12.40 o
 -27   3  27        0.00        9.65     14.76 o
 -25   3  27      360.53      352.01     17.34 o
 -23   3  27      493.09      473.00     19.68 o
 -21   3  27       49.13       33.45     14.55 o
 -19   3  27        1.24       -7.75     15.25 o
 -17   3  27      130.73      155.44     17.17 o
 -15   3  27       69.33       78.21     17.27 o
 -13   3  27        7.59       16.22     19.16 o
 -11   3  27       74.58       57.09     19.54 o
  -9   3  27       12.68       31.96     19.90 o
  -7   3  27        7.91       13.38     20.85 o
 -38   4  27        4.46        7.27     18.95 o
 -36   4  27       20.85       24.14     16.78 o
 -34   4  27       31.41       60.44     17.54 o
 -32   4  27        0.30       17.78     13.65 o
 -30   4  27        9.42       18.74     13.83 o
 -28   4  27       71.24       93.84     15.77 o
 -26   4  27       64.66       79.05     12.68 o
 -24   4  27      349.83      332.87     16.36 o
 -22   4  27      345.60      306.11     21.22 o
 -20   4  27      177.87      192.30     17.61 o
 -18   4  27       26.64       21.94     14.43 o
 -16   4  27       28.98       29.15     16.06 o
 -14   4  27        4.44       10.41     16.57 o
 -12   4  27        2.39       -2.34     16.24 o
 -10   4  27       11.09       36.41     15.81 o
  -8   4  27       11.42      -12.13     19.01 o
 -35   5  27        3.87       12.08     18.97 o
 -33   5  27       22.87       35.47     17.34 o
 -31   5  27       14.25       26.26     16.35 o
 -29   5  27       41.69       58.79     20.12 o
 -27   5  27        0.57       12.25     14.94 o
 -25   5  27        1.59       13.18     13.94 o
 -23   5  27       16.93       15.57     16.28 o
 -21   5  27        7.78       -3.93     13.26 o
 -19   5  27        2.40        6.24     17.05 o
 -17   5  27        2.17       15.16     16.08 o
 -15   5  27        2.55       14.48     16.50 o
 -13   5  27        9.79       10.77     17.32 o
 -11   5  27        1.83        8.05     17.03 o
 -30   6  27        4.21        4.35     18.93 o
 -28   6  27        3.93        8.91     16.05 o
 -26   6  27       90.33       87.49     17.64 o
 -24   6  27        6.38       25.17     17.01 o
 -22   6  27       12.19       39.51     17.07 o
 -20   6  27        5.78       -9.06     16.78 o
 -18   6  27        0.05       16.72     16.88 o
 -16   6  27        1.79       11.84     17.45 o
 -42   0  28        5.68       11.44     24.19 o
 -40   0  28        6.54       32.28     22.94 o
 -38   0  28       70.55       57.60     20.07 o
 -36   0  28        4.78       46.24     28.00 o
 -34   0  28      427.68      464.41     26.12 o
 -32   0  28      276.51      274.79     17.96 o
 -30   0  28       38.47       40.72     20.90 o
 -28   0  28      242.65      286.54     43.15 o
 -26   0  28      196.29      205.49     21.96 o
 -24   0  28      516.06      546.99     35.84 o
 -22   0  28       10.37       14.52     26.68 o
 -20   0  28      196.68      176.74     19.42 o
 -18   0  28      376.08      384.58     32.40 o
 -16   0  28        0.13       26.38     21.42 o
 -14   0  28        2.86        7.98     25.70 o
 -12   0  28        0.85       -2.13     21.55 o
 -10   0  28        0.32       34.09     27.78 o
  -8   0  28        1.10       13.14     28.35 o
  -6   0  28      368.57      413.98     32.83 o
 -41   1  28        0.38       25.76     16.99 o
 -39   1  28        6.08       -5.41     24.33 o
 -37   1  28       80.29       89.98     17.13 o
 -35   1  28      190.43      240.62     16.88 o
 -33   1  28       18.60       44.89     17.50 o
 -31   1  28      218.54      234.15     16.38 o
 -29   1  28       42.85       18.65     16.58 o
 -27   1  28        0.05       17.52     20.31 o
 -25   1  28        0.14        0.60     15.38 o
 -23   1  28       86.53       76.46     15.68 o
 -21   1  28        0.10       31.00     15.51 o
 -19   1  28       33.13       28.42     18.97 o
 -17   1  28       16.43       33.79     21.19 o
 -15   1  28      108.44       86.51     17.41 o
 -13   1  28       16.40       25.59     15.39 o
 -11   1  28       51.74       42.66     26.03 o
  -9   1  28       82.73       91.19     20.26 o
  -7   1  28       44.05       54.49     21.57 o
  -5   1  28       28.17       30.16     22.98 o
 -40   2  28      176.20      185.57     19.00 o
 -38   2  28      141.35      123.07     13.50 o
 -36   2  28      305.35      307.66     16.44 o
 -34   2  28       55.06       62.96     14.71 o
 -32   2  28       50.19       50.31     16.96 o
 -30   2  28        7.24       24.27     13.83 o
 -28   2  28      105.09      134.63     14.69 o
 -26   2  28       12.03       19.71     16.57 o
 -24   2  28      598.72      574.99     25.56 o
 -22   2  28      221.60      287.93     19.19 o
 -20   2  28      237.74      267.99     16.04 o
 -18   2  28        5.66        6.04     18.84 o
 -16   2  28      450.74      400.68     22.85 o
 -14   2  28       59.39      109.84     19.55 o
 -12   2  28       49.44       34.74     19.77 o
 -10   2  28        5.60       -2.41     20.54 o
  -8   2  28       61.57       62.35     18.41 o
  -6   2  28        0.10       24.04     20.12 o
 -39   3  28      114.60       73.46     17.04 o
 -37   3  28       17.43       12.22     19.43 o
 -35   3  28       78.69       74.18     16.36 o
 -33   3  28        1.02        7.36     17.38 o
 -31   3  28       13.70       29.44     13.59 o
 -29   3  28       14.46       25.02     13.83 o
 -27   3  28        4.49       17.61     15.73 o
 -25   3  28       99.91      103.68     15.50 o
 -23   3  28      187.07      178.67     14.48 o
 -21   3  28      199.60      204.42     16.07 o
 -19   3  28      283.99      264.08     20.20 o
 -17   3  28        9.75      -11.99     19.15 o
 -15   3  28        1.75       32.79     19.14 o
 -13   3  28       24.52       39.96     16.08 o
 -11   3  28       22.18       33.30     20.84 o
  -9   3  28        5.92       41.03     19.70 o
  -7   3  28        2.30       12.87     19.03 o
 -38   4  28        7.18       38.77     20.96 o
 -36   4  28       13.58       46.37     16.73 o
 -34   4  28       20.64        3.82     17.80 o
 -32   4  28        4.26        4.27     14.88 o
 -30   4  28       40.76       26.10     15.05 o
 -28   4  28      180.82      154.74     13.66 o
 -26   4  28       89.53      107.02     18.61 o
 -24   4  28        8.52       19.67     17.45 o
 -22   4  28      241.62      244.94     19.43 o
 -20   4  28       17.55       39.26     17.27 o
 -18   4  28       19.17       47.75     16.01 o
 -16   4  28       80.28       89.22     16.55 o
 -14   4  28        3.88       10.29     15.27 o
 -12   4  28        1.63        9.99     15.87 o
 -10   4  28        3.15       -2.29     17.72 o
 -33   5  28      117.43      113.10     17.05 o
 -31   5  28       18.47       61.33     20.46 o
 -29   5  28        0.03        2.97     18.14 o
 -27   5  28        2.47        5.55     13.35 o
 -25   5  28       62.85       59.91     14.89 o
 -23   5  28        1.26       -2.29     15.33 o
 -21   5  28       26.74       20.68     14.95 o
 -19   5  28        1.63        1.78     14.77 o
 -17   5  28        4.04       17.32     16.20 o
 -15   5  28        2.54       13.34     15.53 o
 -13   5  28        8.82       15.68     18.41 o
 -28   6  28       31.61       25.15     15.22 o
 -26   6  28        0.08       -6.64     15.13 o
 -24   6  28       21.13       38.59     15.35 o
 -22   6  28        4.89       12.33     15.88 o
 -20   6  28        0.58       13.71     17.05 o
 -18   6  28        0.00       10.81     29.51 o
 -41   1  29       16.11       29.52     18.29 o
 -39   1  29      284.87      286.60     16.24 o
 -37   1  29       35.02       44.59     18.02 o
 -35   1  29       41.41       57.23     14.99 o
 -33   1  29      925.51      970.36     17.32 o
 -31   1  29      169.64      177.80     15.48 o
 -29   1  29       10.41       16.30     16.68 o
 -27   1  29      142.63      165.14     14.51 o
 -25   1  29        8.84       -5.82     20.18 o
 -23   1  29       26.72       51.96     15.31 o
 -21   1  29        0.42        5.25     15.40 o
 -19   1  29      407.41      423.48     20.01 o
 -17   1  29      199.35      211.84     17.59 o
 -15   1  29       39.05       51.44     19.24 o
 -13   1  29       90.68      139.10     19.94 o
 -11   1  29      113.87      118.10     20.62 o
  -9   1  29       12.74       18.83     20.59 o
  -7   1  29        7.89        4.29     22.80 o
 -40   2  29      126.15      120.93     17.60 o
 -38   2  29      121.18      146.63     16.76 o
 -36   2  29       12.38       23.11     16.09 o
 -34   2  29       80.43       79.48     13.53 o
 -32   2  29      423.41      470.53     22.93 o
 -30   2  29      529.72      496.64     17.46 o
 -28   2  29        0.30       11.87     16.93 o
 -26   2  29        0.31       26.09     15.50 o
 -24   2  29      284.65      319.49     21.16 o
 -22   2  29      442.42      468.93     16.57 o
 -20   2  29        0.86      -12.70     17.58 o
 -18   2  29      213.66      224.95     17.11 o
 -16   2  29       28.02       45.89     15.34 o
 -14   2  29      140.76      142.14     19.68 o
 -12   2  29      133.28      133.75     20.12 o
 -10   2  29        0.08       14.52     20.60 o
  -8   2  29        1.06        8.17     22.52 o
 -39   3  29        2.06       12.23     15.62 o
 -37   3  29       12.71       19.77     16.37 o
 -35   3  29       88.91       63.64     18.80 o
 -33   3  29      138.04      160.13     16.34 o
 -31   3  29       11.03       36.02     14.32 o
 -29   3  29      309.03      305.34     16.84 o
 -27   3  29        0.45        3.08     13.12 o
 -25   3  29       92.41      118.34     12.98 o
 -23   3  29      331.58      344.58     15.24 o
 -21   3  29       82.35       58.02     14.70 o
 -19   3  29       79.89       57.79     17.42 o
 -17   3  29        5.99       22.27     17.52 o
 -15   3  29       45.87       40.20     17.27 o
 -13   3  29       29.97       34.88     17.55 o
 -11   3  29       11.23       19.50     19.19 o
  -9   3  29        3.71       23.87     23.05 o
 -38   4  29        4.51        1.64     20.90 o
 -36   4  29        4.09       23.00     16.96 o
 -34   4  29        2.32       -8.13     15.17 o
 -32   4  29      146.50      172.88     17.29 o
 -30   4  29      200.80      219.54     15.02 o
 -28   4  29        0.88       35.03     16.31 o
 -26   4  29        2.51       19.54     15.91 o
 -24   4  29        0.09       10.55     15.94 o
 -22   4  29        1.55       31.58     17.23 o
 -20   4  29       11.62        9.46     14.81 o
 -18   4  29       91.13      101.31     15.22 o
 -16   4  29      159.19      124.77     17.26 o
 -14   4  29       30.25       23.26     14.43 o
 -12   4  29        8.52       21.93     17.95 o
 -33   5  29        3.22       27.16     17.15 o
 -31   5  29        4.33        3.47     17.89 o
 -29   5  29       56.71       59.46     15.96 o
 -27   5  29       11.90        6.76     12.66 o
 -25   5  29       82.88      111.24     15.24 o
 -23   5  29        0.39       18.95     16.19 o
 -21   5  29        1.09        2.90     17.91 o
 -19   5  29        1.60        8.53     18.20 o
 -17   5  29       15.58       26.35     18.98 o
 -15   5  29       49.78       55.79     15.21 o
 -24   6  29       17.02       27.85     24.44 o
 -42   0  30       30.16       53.82     24.36 o
 -40   0  30        0.21       10.03     23.86 o
 -38   0  30       41.72       20.87     24.39 o
 -36   0  30        4.31       -4.66     25.00 o
 -34   0  30      197.37      211.82     18.05 o
 -32   0  30       55.09       84.96     21.57 o
 -30   0  30       93.35      133.75     30.87 o
 -28   0  30      116.22      123.83     27.71 o
 -26   0  30     1304.87     1394.00     51.03 o
 -24   0  30      285.76      258.67     27.62 o
 -22   0  30       20.87       11.17     29.97 o
 -20   0  30        0.62       -4.86     28.56 o
 -18   0  30       98.51       69.72     27.64 o
 -16   0  30       73.79      127.85     40.84 o
 -14   0  30        3.68       17.35     40.55 o
 -12   0  30       13.25       15.32     28.56 o
 -10   0  30       45.86       47.55     24.34 o
  -8   0  30      217.53      237.63     42.31 o
 -41   1  30        6.97       30.97     15.80 o
 -39   1  30        0.17       41.37     17.22 o
 -37   1  30       20.38       48.09     15.09 o
 -35   1  30      194.71      205.82     14.51 o
 -33   1  30      141.85      157.60     15.17 o
 -31   1  30        2.75        7.10     16.88 o
 -29   1  30        1.14        6.77     15.21 o
 -27   1  30        1.13       -0.61     15.49 o
 -25   1  30       91.69       90.57     17.03 o
 -23   1  30       27.27       50.26     15.19 o
 -21   1  30        5.36        4.93     16.69 o
 -19   1  30        2.24       32.07     16.02 o
 -17   1  30        0.08       16.11     16.95 o
 -15   1  30      162.29      153.35     16.82 o
 -13   1  30       10.48       30.62     23.15 o
 -11   1  30        2.50       12.83     20.61 o
  -9   1  30       13.66       23.17     20.19 o
 -40   2  30       73.14       89.06     15.83 o
 -38   2  30       59.74       57.67     13.46 o
 -36   2  30       17.56       30.12     18.52 o
 -34   2  30      102.59      105.60     15.09 o
 -32   2  30       57.61       69.64     14.92 o
 -30   2  30       99.66      109.43     14.76 o
 -28   2  30      232.45      200.72     16.06 o
 -26   2  30        1.95       23.10     16.60 o
 -24   2  30       71.49       76.24     17.08 o
 -22   2  30      237.55      280.32     17.88 o
 -20   2  30      284.14      304.13     18.10 o
 -18   2  30       62.46       79.11     24.36 o
 -16   2  30       74.38       87.75     17.55 o
 -14   2  30        0.78       27.40     19.88 o
 -12   2  30       35.14       57.34     23.75 o
 -10   2  30        3.05       13.57     20.00 o
 -39   3  30       14.21       33.64     16.99 o
 -37   3  30       27.25       40.52     17.51 o
 -35   3  30       66.19       53.42     15.19 o
 -33   3  30        0.94       33.52     15.91 o
 -31   3  30        5.56       -2.84     14.27 o
 -29   3  30        2.20       23.05     13.92 o
 -27   3  30       69.78       90.05     15.49 o
 -25   3  30      101.24      110.07     14.48 o
 -23   3  30      139.60      156.36     16.33 o
 -21   3  30       10.96       14.75     19.60 o
 -19   3  30      190.16      206.86     17.89 o
 -17   3  30       39.81       46.62     19.61 o
 -15   3  30       14.57        5.54     20.04 o
 -13   3  30       10.84        6.69     18.70 o
 -11   3  30        2.54        9.18     20.18 o
 -36   4  30        3.19       12.39     20.12 o
 -34   4  30        3.06      -12.04     15.06 o
 -32   4  30        2.02       17.40     15.02 o
 -30   4  30        2.13       -6.68     12.86 o
 -28   4  30        7.04        1.63     15.45 o
 -26   4  30       60.69       89.83     16.00 o
 -24   4  30        3.52       24.20     17.89 o
 -22   4  30       38.07       63.27     14.12 o
 -20   4  30      115.51      126.16     13.87 o
 -18   4  30        5.92        9.84     16.69 o
 -16   4  30        0.40       16.43     18.39 o
 -14   4  30        0.92        2.20     16.04 o
 -33   5  30        0.06        2.07     16.00 o
 -31   5  30        8.41       -5.29     20.96 o
 -29   5  30       53.72       70.06     15.04 o
 -27   5  30        0.47       -4.05     14.39 o
 -25   5  30        3.53       26.80     15.18 o
 -23   5  30       28.40       48.22     16.58 o
 -21   5  30        4.51       19.87     15.77 o
 -19   5  30        1.30        0.22     17.31 o
 -17   5  30        2.91       -9.19     19.52 o
 -41   1  31      108.85       99.81     18.65 o
 -39   1  31        3.03       31.52     15.69 o
 -37   1  31       49.08       66.87     14.42 o
 -35   1  31       28.67       12.26     16.05 o
 -33   1  31       71.58       72.33     14.91 o
 -31   1  31       44.87       65.96     15.26 o
 -29   1  31      158.71      161.28     15.91 o
 -27   1  31      135.30      150.56     17.03 o
 -25   1  31      119.36      161.06     15.58 o
 -23   1  31       98.87      123.32     25.63 o
 -21   1  31       89.59       74.60     15.59 o
 -19   1  31       18.88       48.27     17.12 o
 -17   1  31        0.71      -14.66     19.53 o
 -15   1  31        6.55        6.40     18.20 o
 -13   1  31        0.42       -0.23     16.47 o
 -11   1  31       46.85       69.23     22.72 o
 -40   2  31       73.47       49.65     15.18 o
 -38   2  31        4.98       17.57     14.06 o
 -36   2  31      149.23      181.97     15.87 o
 -34   2  31       19.55       34.82     17.62 o
 -32   2  31       65.70       80.70     16.45 o
 -30   2  31       65.56       55.16     17.14 o
 -28   2  31      423.27      388.81     23.54 o
 -26   2  31      177.15      194.69     19.47 o
 -24   2  31       86.86       86.18     19.44 o
 -22   2  31        6.99       51.47     19.34 o
 -20   2  31      106.40      121.28     17.50 o
 -18   2  31       13.86       21.25     17.69 o
 -16   2  31        3.81        9.49     16.26 o
 -14   2  31       15.45       41.87     17.16 o
 -12   2  31        0.01       -0.66     20.00 o
 -39   3  31       13.26       29.89     15.61 o
 -37   3  31        0.01       33.67     15.62 o
 -35   3  31        1.72        1.95     15.09 o
 -33   3  31        0.54       11.58     14.87 o
 -31   3  31        0.16       14.73     14.08 o
 -29   3  31      126.59      146.58     14.70 o
 -27   3  31        3.78       28.61     15.50 o
 -25   3  31      438.06      487.38     16.07 o
 -23   3  31        9.47       16.57     13.92 o
 -21   3  31        1.17       12.54     14.18 o
 -19   3  31       45.81       48.84     19.82 o
 -17   3  31       23.99       60.13     17.99 o
 -15   3  31        2.52       20.80     20.49 o
 -13   3  31        0.22       53.77     21.65 o
 -36   4  31       10.50       11.97     15.01 o
 -34   4  31       59.84       59.99     17.06 o
 -32   4  31       30.83       39.35     14.74 o
 -30   4  31        2.54       28.18     14.71 o
 -28   4  31        5.73       41.50     17.48 o
 -26   4  31        0.07       -1.94     19.69 o
 -24   4  31        6.85       36.65     15.04 o
 -22   4  31       14.32       11.26     16.55 o
 -20   4  31      136.04      146.32     18.68 o
 -18   4  31        3.67       20.30     15.96 o
 -16   4  31      112.26      120.82     17.86 o
 -31   5  31        8.31        8.64     15.31 o
 -29   5  31       30.07       51.95     14.62 o
 -27   5  31        0.33        8.75     14.75 o
 -25   5  31       47.97       59.90     17.33 o
 -23   5  31        0.34       15.72     16.77 o
 -21   5  31        0.03        8.38     16.96 o
 -42   0  32       61.29       46.94     24.28 o
 -40   0  32        0.24      -12.20     29.15 o
 -38   0  32        8.06       23.19     27.18 o
 -36   0  32       11.34       10.00     20.56 o
 -34   0  32       35.03       54.05     21.90 o
 -32   0  32       11.05       25.84     21.43 o
 -30   0  32      299.16      314.75     27.40 o
 -28   0  32        0.68       24.19     28.06 o
 -26   0  32       63.31       39.90     22.68 o
 -24   0  32      452.52      524.90     21.24 o
 -22   0  32       57.32       41.70     26.60 o
 -20   0  32      390.15      367.30     27.10 o
 -18   0  32       67.61       81.27     27.66 o
 -16   0  32       53.67       67.48     40.44 o
 -14   0  32        6.21        6.18     28.95 o
 -12   0  32      162.81      161.73     31.51 o
 -41   1  32       10.49       10.43     18.78 o
 -39   1  32       32.56       55.30     15.88 o
 -37   1  32        6.44       21.36     14.11 o
 -35   1  32        7.02       24.55     14.34 o
 -33   1  32        9.83       10.42     34.00 o
 -31   1  32       26.63       11.98     15.75 o
 -29   1  32        4.19       31.24     17.25 o
 -27   1  32       79.33       90.57     15.45 o
 -25   1  32      254.91      304.30     17.71 o
 -23   1  32       47.65       41.02     14.43 o
 -21   1  32        8.90        7.43     17.47 o
 -19   1  32        2.87       36.58     17.28 o
 -17   1  32       12.75       15.18     19.46 o
 -15   1  32        8.58       10.30     16.80 o
 -13   1  32       83.35       75.27     19.42 o
 -40   2  32        0.54       -2.36     16.74 o
 -38   2  32       24.08       25.07     16.89 o
 -36   2  32        6.60       24.12     15.21 o
 -34   2  32        8.68        9.78     14.37 o
 -32   2  32       10.13       29.47     14.56 o
 -30   2  32        0.34       37.10     14.23 o
 -28   2  32      150.57      142.07     15.73 o
 -26   2  32        4.69       17.06     14.07 o
 -24   2  32        5.51       20.40     16.01 o
 -22   2  32       87.82       84.96     19.99 o
 -20   2  32        4.07       27.15     18.73 o
 -18   2  32       22.63       27.42     19.77 o
 -16   2  32        2.55        7.62     16.49 o
 -14   2  32        0.26        5.43     17.29 o
 -39   3  32       31.33       -3.61     19.60 o
 -37   3  32      111.07       98.45     15.60 o
 -35   3  32        6.92       17.62     15.35 o
 -33   3  32       86.47       83.71     13.69 o
 -31   3  32       79.74       59.81     16.66 o
 -29   3  32       47.30       41.00     14.96 o
 -27   3  32       97.90      110.18     15.02 o
 -25   3  32      292.39      321.20     15.60 o
 -23   3  32      194.51      185.66     17.01 o
 -21   3  32       58.65       51.96     20.03 o
 -19   3  32       17.11       24.40     16.23 o
 -17   3  32        0.34        1.33     18.42 o
 -15   3  32        3.51        5.52     18.95 o
 -36   4  32       27.56       59.32     16.16 o
 -34   4  32       36.90       31.44     14.93 o
 -32   4  32        0.45        1.72     13.87 o
 -30   4  32       18.88       23.55     13.36 o
 -28   4  32        0.64       25.38     16.65 o
 -26   4  32        5.05       33.74     20.48 o
 -24   4  32       21.00       21.35     13.62 o
 -22   4  32       10.42       23.69     15.51 o
 -20   4  32       12.59       32.37     16.88 o
 -18   4  32       10.66       16.24     19.21 o
 -31   5  32       17.63        7.21     42.58 o
 -29   5  32        0.86        3.75     15.12 o
 -27   5  32       42.34       58.64     16.29 o
 -25   5  32       29.39       29.10     17.29 o
 -23   5  32        0.48       24.35     30.40 o
 -41   1  33       71.92       98.26     19.68 o
 -39   1  33        3.23       11.84     17.00 o
 -37   1  33        0.02       10.29     14.00 o
 -35   1  33      151.72      152.80     15.91 o
 -33   1  33       40.02       39.41     17.25 o
 -31   1  33        3.53       -0.35     16.95 o
 -29   1  33        0.01        1.26     14.88 o
 -27   1  33       76.87       89.74     20.03 o
 -25   1  33        0.38       38.53     20.60 o
 -23   1  33        5.13       21.88     16.93 o
 -21   1  33       32.00       50.91     19.56 o
 -19   1  33        6.99       29.58     18.01 o
 -17   1  33       31.58       32.10     16.34 o
 -15   1  33       46.10       37.86     21.48 o
 -40   2  33        0.00        5.11     15.74 o
 -38   2  33        7.65       39.83     15.24 o
 -36   2  33       48.32       48.31     15.48 o
 -34   2  33       47.71       45.58     13.66 o
 -32   2  33        4.14       -5.43     15.94 o
 -30   2  33      172.34      149.54     16.16 o
 -28   2  33       52.30       48.02     14.74 o
 -24   2  33        6.25       14.36     15.91 o
 -22   2  33       43.80       29.59     16.14 o
 -20   2  33       19.98       -5.59     22.03 o
 -18   2  33       13.13       11.61     16.21 o
 -16   2  33        4.75        8.94     17.23 o
 -39   3  33       14.68       19.49     16.04 o
 -37   3  33        0.01        0.56     15.86 o
 -35   3  33        4.52       11.83     14.35 o
 -33   3  33        0.66       18.90     14.35 o
 -31   3  33       97.78      110.72     16.90 o
 -29   3  33       26.07       26.58     17.75 o
 -27   3  33       74.35       59.97     17.36 o
 -25   3  33       22.27       49.69     18.24 o
 -23   3  33        5.30        4.44     20.39 o
 -21   3  33       75.50       80.89     18.28 o
 -19   3  33        2.00        4.49     15.61 o
 -17   3  33       17.77        5.70     19.37 o
 -34   4  33        7.22        0.56     15.87 o
 -32   4  33        0.52        0.57     14.18 o
 -30   4  33        0.17       16.23     16.58 o
 -28   4  33       14.93      -10.00     23.28 o
 -26   4  33       25.87        9.61     15.74 o
 -24   4  33        0.19        8.20     17.48 o
 -22   4  33        0.62        5.32     19.35 o
 -20   4  33        6.50       20.34     16.49 o
 -42   0  34        0.58      -17.80     42.24 o
 -40   0  34      147.32      203.50     29.93 o
 -38   0  34      133.98      161.82     25.39 o
 -36   0  34        0.11        2.66     19.66 o
 -34   0  34       87.44      132.18     27.39 o
 -32   0  34       30.05       57.22     19.71 o
 -30   0  34        0.53       24.10     33.85 o
 -28   0  34       68.50       65.41     42.87 o
 -26   0  34        0.29       61.13     27.96 o
 -24   0  34      250.78      282.82     28.47 o
 -22   0  34      313.80      323.69     21.78 o
 -20   0  34        5.86       16.13     24.11 o
 -18   0  34       51.22       56.94     28.62 o
 -16   0  34        0.03        9.44     24.38 o
 -41   1  34        5.67       20.69     16.43 o
 -39   1  34       12.37        5.12     15.62 o
 -37   1  34        3.76       13.80     14.16 o
 -35   1  34        0.06        7.40     14.70 o
 -33   1  34        1.51       24.79     13.68 o
 -31   1  34       10.79       13.08     19.26 o
 -29   1  34       11.87       24.75     17.54 o
 -27   1  34      159.89      155.37     16.14 o
 -25   1  34       27.02       34.36     19.68 o
 -23   1  34        1.44       28.82     17.51 o
 -21   1  34        4.35       32.18     17.64 o
 -19   1  34        4.77        9.49     20.50 o
 -17   1  34       55.88       68.01     21.42 o
 -40   2  34       12.27       15.17     16.21 o
 -38   2  34        1.81       18.50     16.81 o
 -36   2  34        0.10       -8.85     16.53 o
 -34   2  34        7.06        3.83     18.44 o
 -32   2  34       66.56       85.79     16.80 o
 -30   2  34       31.99       46.61     19.09 o
 -28   2  34        0.99       20.89     14.48 o
 -26   2  34        6.00       38.20     19.95 o
 -24   2  34       70.54       71.53     18.28 o
 -22   2  34        0.02       22.83     17.68 o
 -20   2  34        0.07        0.53     20.56 o
 -18   2  34        0.11       15.07     16.77 o
 -37   3  34       26.72       37.08     17.66 o
 -35   3  34       49.47       45.52     17.89 o
 -33   3  34       39.96       47.77     14.92 o
 -31   3  34       26.29       52.65     16.67 o
 -29   3  34      218.55      234.55     15.92 o
 -27   3  34       39.49       23.76     14.02 o
 -25   3  34        8.99       11.74     15.22 o
 -23   3  34        2.64       15.06     16.18 o
 -21   3  34       21.83       32.27     17.25 o
 -19   3  34       11.53       14.20     21.43 o
 -34   4  34        2.06        5.38     14.34 o
 -32   4  34       89.37       84.73     15.29 o
 -30   4  34        3.94       14.53     16.05 o
 -28   4  34       66.38       51.69     21.23 o
 -26   4  34        0.22       -3.96     16.24 o
 -24   4  34      127.76      126.79     16.46 o
 -41   1  35        0.61       23.84     16.38 o
 -39   1  35        1.31        9.37     17.31 o
 -37   1  35       27.39       44.14     16.00 o
 -35   1  35        4.64       15.84     17.52 o
 -33   1  35      110.97       98.59     18.05 o
 -31   1  35       33.14       49.43     19.09 o
 -29   1  35        0.49       25.32     19.61 o
 -27   1  35       36.95       60.20     19.65 o
 -25   1  35      162.71      158.50     22.39 o
 -23   1  35        1.15       -1.07     16.91 o
 -21   1  35        4.51        7.96     17.61 o
 -19   1  35        4.76        2.14     21.16 o
 -40   2  35        1.61       47.07     38.98 o
 -38   2  35      107.00       85.23     16.07 o
 -36   2  35       62.61       60.09     14.22 o
 -34   2  35        8.50       27.04     15.33 o
 -32   2  35        0.16       -5.83     15.92 o
 -30   2  35       49.91       55.26     19.46 o
 -28   2  35        6.63       15.62     16.57 o
 -26   2  35        0.25       23.40     16.33 o
 -24   2  35       40.61       47.19     16.37 o
 -22   2  35        4.53       -7.69     21.32 o
 -20   2  35        0.78       18.61     18.90 o
 -37   3  35       47.09       54.92     17.55 o
 -35   3  35        5.86       10.34     16.44 o
 -33   3  35        0.89       16.99     15.97 o
 -31   3  35        2.15        9.76     17.83 o
 -29   3  35        8.18       18.49     16.52 o
 -27   3  35      129.79       94.01     18.97 o
 -25   3  35        0.34       31.69     18.80 o
 -23   3  35        8.34        0.00     17.44 o
 -30   4  35        5.38        7.62     20.83 o
 -28   4  35        0.43        8.08     23.65 o
 -40   0  36        9.50      -11.65     23.51 o
 -38   0  36       59.37       49.53     25.32 o
 -36   0  36        7.87       -2.85     23.16 o
 -34   0  36       12.85       34.99     37.12 o
 -32   0  36        1.32       18.94     34.02 o
 -30   0  36      108.51      119.52     20.50 o
 -28   0  36       38.08       49.28     45.06 o
 -26   0  36       57.62       43.90     23.67 o
 -24   0  36       12.76      -14.40     22.65 o
 -22   0  36        3.02       -9.44     21.19 o
 -20   0  36        6.33       37.92     30.07 o
 -39   1  36        7.88       15.61     17.41 o
 -37   1  36       54.76       66.55     14.70 o
 -35   1  36        8.18       27.36     15.09 o
 -33   1  36        0.09       -7.24     16.38 o
 -31   1  36       12.21        0.81     14.19 o
 -29   1  36       27.66       41.08     19.16 o
 -27   1  36        1.03       17.29     19.94 o
 -25   1  36       18.66        3.22     17.02 o
 -23   1  36        0.80       42.51     21.30 o
 -21   1  36        0.39       13.50     19.24 o
 -38   2  36        3.55       26.54     15.91 o
 -36   2  36        0.61        9.63     16.29 o
 -34   2  36        3.44        3.23     15.35 o
 -32   2  36        2.84       41.25     17.86 o
 -30   2  36       23.62       39.72     20.52 o
 -28   2  36       36.06       24.88     18.31 o
 -26   2  36        0.15        4.21     16.49 o
 -24   2  36        0.03       10.73     20.67 o
 -22   2  36        0.98       22.14     17.42 o
 -35   3  36       24.12       37.61     16.57 o
 -33   3  36        2.08        6.93     19.10 o
 -31   3  36      112.45       97.78     15.82 o
 -29   3  36       11.71       14.19     17.37 o
 -27   3  36        0.00       33.81     16.11 o
 -25   3  36        2.78        9.92     19.42 o
 -39   1  37       34.04       47.81     14.16 o
 -37   1  37       67.96       31.79     18.86 o
 -35   1  37       22.22       48.75     20.11 o
 -33   1  37        4.94       11.54     22.19 o
 -31   1  37       18.95       27.36     14.39 o
 -29   1  37        0.76        9.44     16.33 o
 -27   1  37        5.57        8.21     17.18 o
 -25   1  37       20.19       24.16     18.96 o
 -23   1  37       10.83       11.31     19.05 o
 -36   2  37       31.76       44.84     17.75 o
 -34   2  37        2.98        9.12     15.68 o
 -32   2  37        0.04        5.67     18.74 o
 -30   2  37       11.79       30.10     18.58 o
 -28   2  37       79.80       92.33     21.27 o
 -26   2  37       20.34       14.56     20.95 o
 -31   3  37       31.54       -2.59     30.75 o
 -38   0  38       47.49       58.31     32.33 o
 -36   0  38        1.24       54.84     24.32 o
 -34   0  38       27.27       27.29     20.39 o
 -32   0  38        5.82       -2.34     21.10 o
 -30   0  38       38.54       53.28     20.30 o
 -28   0  38       59.59      105.88     30.18 o
 -26   0  38        8.54      -10.82     29.99 o
 -37   1  38        8.63      -10.74     18.70 o
 -35   1  38        7.91       29.89     20.81 o
 -33   1  38        0.57        0.01     16.87 o
 -31   1  38       21.66       22.24     17.43 o
 -29   1  38       50.37       60.37     17.19 o
 -27   1  38       78.04      106.68     21.27 o
 -34   2  38        0.71       15.94     16.17 o
 -32   2  38       22.91       11.69     15.10 o
 -30   2  38        9.18        8.65     19.08 o
 -33   1  39       18.98       53.90     22.87 o
 
